# Supplementary material for: N′-(3,4-Dimeth­oxy­benzyl­idene)benzo­hydrazide
Source: Acta Crystallogr Sect E Struct Rep Online. 2010 Dec 18;67(Pt 1):o171. doi: 10.1107/S1600536810052128 (PMC3050232; doi:10.1107/S1600536810052128)
Supplement: Supplementary file 1 [file e-67-0o171-sup1.cif]

##############################################################################
###                                                                        ###
###        Electronic paper (Acta Crystallographica Section E)             ###
###                                                                        ###
##############################################################################
#                                                                            #
# This CIF contains the data in a paper accepted for publication in Acta     #
# Crystallographica Section E. It conforms to the requirements of Notes      #
# for Authors for Section E, and has been peer reviewed under the auspices   #
# of the IUCr Commission on Journals.                                        #
#                                                                            #
# Full details of the Crystallographic Information File format               #
# are given in the paper "The Crystallographic Information File (CIF):       #
# a New Standard Archive File for Crystallography" by S. R. Hall, F. H.      #
# Allen and I. D. Brown [Acta Cryst. (1991), A47, 655-685].                  #
#                                                                            #
# The current version of the core CIF dictionary is obtainable from          #
# ftp://ftp.iucr.org/pub/cif_core.dic. The current version number is 2.4.    #
#                                                                            #
# Software is freely available for graphical display of the structure(s) in  #
# this CIF.  For information consult the CIF home page http://www.iucr.org/  #
# cif/home.html                                                              #
#                                                                            #
# This file may be used for bona fide research purposes within the           #
# scientific community so long as proper attribution is given to the journal # 
# article from which it was obtained.                                        #
#                                                                            #
##############################################################################
                                             
data_I
_audit_creation_method     SHELXL-97
_chemical_name_systematic
;
<i>N</i>'-(3,4-Dimethoxybenzylidene)benzohydrazide
;
_chemical_name_common     ?
_chemical_formula_moiety     'C16 H16 N2 O3'
_chemical_formula_sum     'C16 H16 N2 O3'
_chemical_formula_iupac     'C16 H16 N2 O3'
_chemical_formula_weight     284.31
_chemical_melting_point     ?
_symmetry_cell_setting     monoclinic
_symmetry_space_group_name_H-M     'P 21/c'
_symmetry_space_group_name_Hall     '-P 2ybc'
loop_
    _symmetry_equiv_pos_as_xyz
    'x, y, z'
    '-x, y+1/2, -z+1/2'
    '-x, -y, -z'
    'x, -y-1/2, z-1/2'
_cell_length_a     12.612(3)
_cell_length_b     11.291(2)
_cell_length_c     9.892(2)
_cell_angle_alpha     90.00
_cell_angle_beta     95.46(3)
_cell_angle_gamma     90.00
_cell_volume     1402.3(5)
_cell_formula_units_Z     4
_cell_measurement_reflns_used     3758
_cell_measurement_theta_min     2.43
_cell_measurement_theta_max     29.15
_cell_measurement_temperature     120(2)
_exptl_crystal_description     plate
_exptl_crystal_colour     colorless
_exptl_crystal_size_max     0.5
_exptl_crystal_size_mid     0.4
_exptl_crystal_size_min     0.15
_exptl_crystal_density_diffrn     1.347
_exptl_crystal_density_meas     ?
_exptl_crystal_density_method     'not measured'
_exptl_crystal_F_000     600
_exptl_absorpt_coefficient_mu     0.094
_exptl_absorpt_correction_type     numerical
_exptl_absorpt_process_details     'shape of crystal determined optically'
_exptl_absorpt_correction_T_min     0.954
_exptl_absorpt_correction_T_max     0.984
_exptl_special_details
;
;
_diffrn_ambient_temperature     120(2)
_diffrn_radiation_type     MoK\a
_diffrn_radiation_wavelength     0.71073
_diffrn_radiation_source     'fine-focus sealed tube'
_diffrn_radiation_monochromator     graphite
_diffrn_measurement_device_type     'Stoe IPDS II'
_diffrn_measurement_method     'rotation method'
_diffrn_detector_area_resol_mean     '0.15 mm'
_diffrn_reflns_number     9840
_diffrn_reflns_av_R_equivalents     0.0519
_diffrn_reflns_av_sigmaI/netI     0.0378
_diffrn_reflns_theta_min     2.43
_diffrn_reflns_theta_max     29.15
_diffrn_reflns_theta_full     29.15
_diffrn_measured_fraction_theta_max     0.992
_diffrn_measured_fraction_theta_full     0.992
_diffrn_reflns_limit_h_min     -17
_diffrn_reflns_limit_h_max     17
_diffrn_reflns_limit_k_min     -13
_diffrn_reflns_limit_k_max     15
_diffrn_reflns_limit_l_min     -13
_diffrn_reflns_limit_l_max     13
_diffrn_standards_number     ?
_diffrn_standards_interval_count     ?
_diffrn_standards_interval_time     ?
_diffrn_standards_decay_%     ?
_refine_special_details
;
Refinement of <i>F</i>^2^ against ALL reflections. The weighted <i>R</i>-factor
<i>wR</i> and goodness of fit <i>S</i> are based on <i>F</i>^2^, conventional
<i>R</i>-factors <i>R</i> are based on <i>F</i>, with <i>F</i> set to zero for
negative <i>F</i>^2^. The threshold expression of <i>F</i>^2^ >
\s(<i>F</i>^2^) is used only for calculating <i>R</i>-factors(gt) <i>etc</i>.
and is not relevant to the choice of reflections for refinement.
<i>R</i>-factors based on <i>F</i>^2^ are statistically about twice as large
as those based on <i>F</i>, and <i>R</i>- factors based on ALL data will be
even larger.
;
_reflns_number_total     3758
_reflns_number_gt     3054
_reflns_threshold_expression     I>2\s(I)
_refine_ls_structure_factor_coef     Fsqd
_refine_ls_matrix_type     full
_refine_ls_R_factor_all     0.0635
_refine_ls_R_factor_gt     0.0495
_refine_ls_wR_factor_gt     0.1236
_refine_ls_wR_factor_ref     0.1308
_refine_ls_goodness_of_fit_ref     1.028
_refine_ls_restrained_S_all     1.028
_refine_ls_number_reflns     3758
_refine_ls_number_parameters     200
_refine_ls_number_restraints     0
_refine_ls_hydrogen_treatment     mixed
_refine_ls_weighting_scheme     calc
_refine_ls_weighting_details
         'calc w=1/[\s^2^(Fo^2^)+(0.0680P)^2^+0.4464P] where P=(Fo^2^+2Fc^2^)/3'
_atom_sites_solution_hydrogens     geom
_atom_sites_solution_primary     direct
_atom_sites_solution_secondary     difmap
_refine_ls_shift/su_max     0.001
_refine_ls_shift/su_mean     0.000
_refine_diff_density_max     0.356
_refine_diff_density_min     -0.240
_refine_ls_extinction_method     none
_refine_ls_extinction_coef     ?
loop_
    _atom_type_symbol
    _atom_type_description
    _atom_type_scat_dispersion_real
    _atom_type_scat_dispersion_imag
    _atom_type_scat_source
    'C' 'C' 0.0033 0.0016
                         'International Tables Vol C Tables 4.2.6.8 and 6.1.1.4'
    'H' 'H' 0.0000 0.0000
                         'International Tables Vol C Tables 4.2.6.8 and 6.1.1.4'
    'N' 'N' 0.0061 0.0033
                         'International Tables Vol C Tables 4.2.6.8 and 6.1.1.4'
    'O' 'O' 0.0106 0.0060
                         'International Tables Vol C Tables 4.2.6.8 and 6.1.1.4'
_computing_data_collection     'X-AREA (Stoe & Cie, 2005)'
_computing_cell_refinement     'X-AREA (Stoe & Cie, 2005)'
_computing_data_reduction     'X-AREA (Stoe & Cie, 2005)'
_computing_structure_solution     'SHELXS97 (Sheldrick, 2008)'
_computing_structure_refinement     'SHELXL97 (Sheldrick, 2008)'
_computing_molecular_graphics     'ORTEP-3 for Windows (Farrugia, 1997)'
_computing_publication_material     'WinGX (Farrugia, 1999)'
loop_
    _atom_site_type_symbol
    _atom_site_label
    _atom_site_fract_x
    _atom_site_fract_y
    _atom_site_fract_z
    _atom_site_U_iso_or_equiv
    _atom_site_adp_type
    _atom_site_calc_flag
    _atom_site_refinement_flags
    _atom_site_occupancy
    _atom_site_disorder_assembly
    _atom_site_disorder_group
    N N2 0.77928(9) 0.23464(11) 0.31038(12) 0.0204(2) Uani d . 1 . .
    O O2 0.21028(8) 0.00051(9) 0.36444(11) 0.0261(2) Uani d . 1 . .
    C C10 0.84378(10) 0.23202(11) 0.20934(13) 0.0184(2) Uani d . 1 . .
    N N1 0.67552(9) 0.19349(11) 0.28696(12) 0.0213(2) Uani d . 1 . .
    O O1 0.30865(8) -0.00086(9) 0.14959(10) 0.0241(2) Uani d . 1 . .
    C C2 0.46487(10) 0.09658(12) 0.26416(13) 0.0205(3) Uani d . 1 . .
    H H2 0.5013 0.0941 0.1867 0.025 Uiso calc R 1 . .
    C C11 0.95522(10) 0.27473(12) 0.24654(13) 0.0185(3) Uani d . 1 . .
    C C9 0.62290(10) 0.19298(12) 0.39172(14) 0.0213(3) Uani d . 1 . .
    C C1 0.51348(10) 0.14808(12) 0.38429(14) 0.0205(3) Uani d . 1 . .
    C C4 0.30798(10) 0.05297(12) 0.37871(14) 0.0216(3) Uani d . 1 . .
    C C3 0.36354(10) 0.04990(12) 0.26093(14) 0.0208(3) Uani d . 1 . .
    C C6 0.45799(11) 0.15271(13) 0.49842(14) 0.0232(3) Uani d . 1 . .
    H H6 0.4895 0.1871 0.5777 0.028 Uiso calc R 1 . .
    C C12 1.03648(11) 0.21544(13) 0.18854(14) 0.0229(3) Uani d . 1 . .
    H H12 1.0200 0.1524 0.1298 0.028 Uiso calc R 1 . .
    C C5 0.35478(11) 0.10607(13) 0.49557(14) 0.0233(3) Uani d . 1 . .
    H H5 0.3177 0.1108 0.5723 0.028 Uiso calc R 1 . .
    C C16 0.97968(11) 0.37076(13) 0.33195(14) 0.0242(3) Uani d . 1 . .
    H H16 0.9258 0.4113 0.3702 0.029 Uiso calc R 1 . .
    C C15 1.08551(12) 0.40592(14) 0.35984(15) 0.0286(3) Uani d . 1 . .
    H H15 1.1021 0.4706 0.4162 0.034 Uiso calc R 1 . .
    C C13 1.14179(11) 0.24953(13) 0.21765(15) 0.0264(3) Uani d . 1 . .
    H H13 1.1958 0.2089 0.1797 0.032 Uiso calc R 1 . .
    C C7 0.36427(11) -0.00915(13) 0.03132(14) 0.0246(3) Uani d . 1 . .
    H H7A 0.3818 0.0689 0.0021 0.037 Uiso calc R 1 . .
    H H7B 0.3200 -0.0479 -0.0396 0.037 Uiso calc R 1 . .
    H H7C 0.4285 -0.0540 0.0518 0.037 Uiso calc R 1 . .
    C C14 1.16611(11) 0.34472(14) 0.30382(15) 0.0278(3) Uani d . 1 . .
    H H14 1.2367 0.3676 0.3241 0.033 Uiso calc R 1 . .
    C C8 0.14420(12) 0.01622(15) 0.47217(16) 0.0305(3) Uani d . 1 . .
    H H8A 0.1791 -0.0161 0.5545 0.046 Uiso calc R 1 . .
    H H8B 0.0776 -0.0238 0.4502 0.046 Uiso calc R 1 . .
    H H8C 0.1313 0.0992 0.4844 0.046 Uiso calc R 1 . .
    O O3 0.81626(8) 0.19329(9) 0.09466(10) 0.0229(2) Uani d . 1 . .
    H H9 0.6538(15) 0.2201(17) 0.4783(19) 0.030(5) Uiso d . 1 . .
    H H2A 0.8042(16) 0.2565(18) 0.392(2) 0.036(5) Uiso d . 1 . .
loop_
    _atom_site_aniso_label
    _atom_site_aniso_U_11
    _atom_site_aniso_U_22
    _atom_site_aniso_U_33
    _atom_site_aniso_U_12
    _atom_site_aniso_U_13
    _atom_site_aniso_U_23
    N2 0.0185(5) 0.0237(6) 0.0189(5) -0.0038(4) 0.0007(4) -0.0015(4)
    O2 0.0212(5) 0.0279(5) 0.0304(5) -0.0057(4) 0.0089(4) -0.0066(4)
    C10 0.0200(5) 0.0165(6) 0.0187(6) 0.0008(4) 0.0010(4) 0.0011(5)
    N1 0.0183(5) 0.0223(6) 0.0231(5) -0.0025(4) 0.0001(4) -0.0003(4)
    O1 0.0200(4) 0.0283(5) 0.0240(5) -0.0045(4) 0.0025(4) -0.0055(4)
    C2 0.0198(6) 0.0214(6) 0.0207(6) -0.0003(5) 0.0032(5) -0.0005(5)
    C11 0.0194(6) 0.0182(6) 0.0177(6) -0.0011(4) 0.0009(4) 0.0031(5)
    C9 0.0202(6) 0.0205(6) 0.0230(6) -0.0016(5) 0.0004(5) -0.0016(5)
    C1 0.0196(6) 0.0188(6) 0.0230(6) -0.0005(5) 0.0014(5) -0.0004(5)
    C4 0.0194(6) 0.0190(6) 0.0267(6) -0.0009(5) 0.0042(5) -0.0007(5)
    C3 0.0207(6) 0.0193(6) 0.0224(6) 0.0000(5) 0.0013(5) -0.0007(5)
    C6 0.0236(6) 0.0233(7) 0.0226(6) -0.0007(5) 0.0013(5) -0.0021(5)
    C12 0.0229(6) 0.0211(6) 0.0248(6) 0.0010(5) 0.0023(5) -0.0004(5)
    C5 0.0231(6) 0.0247(7) 0.0230(6) 0.0001(5) 0.0067(5) -0.0013(5)
    C16 0.0240(6) 0.0237(7) 0.0252(6) -0.0021(5) 0.0047(5) -0.0036(5)
    C15 0.0294(7) 0.0306(7) 0.0257(7) -0.0101(6) 0.0025(6) -0.0053(6)
    C13 0.0215(6) 0.0267(7) 0.0315(7) 0.0029(5) 0.0041(5) 0.0020(6)
    C7 0.0227(6) 0.0274(7) 0.0239(6) -0.0035(5) 0.0029(5) -0.0044(5)
    C14 0.0196(6) 0.0359(8) 0.0274(7) -0.0068(5) -0.0004(5) 0.0032(6)
    C8 0.0253(7) 0.0340(8) 0.0340(8) -0.0067(6) 0.0127(6) -0.0073(6)
    O3 0.0236(5) 0.0257(5) 0.0188(4) -0.0011(4) -0.0005(4) -0.0013(4)
_geom_special_details
;
All e.s.d.'s (except the e.s.d. in the dihedral angle between two l.s. planes)
are estimated using the full covariance matrix. The cell e.s.d.'s are taken
into account individually in the estimation of e.s.d.'s in distances, angles
and torsion angles; correlations between e.s.d.'s in cell parameters are only
used when they are defined by crystal symmetry. An approximate (isotropic)
treatment of cell e.s.d.'s is used for estimating e.s.d.'s involving l.s.
planes.
;
loop_
    _geom_bond_atom_site_label_1
    _geom_bond_atom_site_label_2
    _geom_bond_site_symmetry_2
    _geom_bond_distance
    _geom_bond_publ_flag
    N2 C10 . 1.3477(18) ?
    N2 N1 . 1.3872(15) ?
    N2 H2A . 0.87(2) ?
    O2 C4 . 1.3624(16) ?
    O2 C8 . 1.4250(18) ?
    C10 O3 . 1.2344(16) ?
    C10 C11 . 1.4983(17) ?
    N1 C9 . 1.2826(19) ?
    O1 C3 . 1.3695(16) ?
    O1 C7 . 1.4233(17) ?
    C2 C3 . 1.3800(18) ?
    C2 C1 . 1.4098(18) ?
    C2 H2 . 0.9300 ?
    C11 C16 . 1.3910(19) ?
    C11 C12 . 1.3927(19) ?
    C9 C1 . 1.4655(18) ?
    C9 H9 . 0.957(19) ?
    C1 C6 . 1.385(2) ?
    C4 C5 . 1.3836(19) ?
    C4 C3 . 1.416(2) ?
    C6 C5 . 1.4020(19) ?
    C6 H6 . 0.9300 ?
    C12 C13 . 1.3865(19) ?
    C12 H12 . 0.9300 ?
    C5 H5 . 0.9300 ?
    C16 C15 . 1.3947(19) ?
    C16 H16 . 0.9300 ?
    C15 C14 . 1.387(2) ?
    C15 H15 . 0.9300 ?
    C13 C14 . 1.388(2) ?
    C13 H13 . 0.9300 ?
    C7 H7A . 0.9600 ?
    C7 H7B . 0.9600 ?
    C7 H7C . 0.9600 ?
    C14 H14 . 0.9300 ?
    C8 H8A . 0.9600 ?
    C8 H8B . 0.9600 ?
    C8 H8C . 0.9600 ?
loop_
    _geom_angle_atom_site_label_1
    _geom_angle_atom_site_label_2
    _geom_angle_atom_site_label_3
    _geom_angle_site_symmetry_1
    _geom_angle_site_symmetry_3
    _geom_angle
    _geom_angle_publ_flag
    C10 N2 N1 . . 119.69(11) ?
    C10 N2 H2A . . 120.2(13) ?
    N1 N2 H2A . . 119.9(13) ?
    C4 O2 C8 . . 117.13(11) ?
    O3 C10 N2 . . 123.54(12) ?
    O3 C10 C11 . . 120.99(12) ?
    N2 C10 C11 . . 115.41(11) ?
    C9 N1 N2 . . 114.77(11) ?
    C3 O1 C7 . . 115.95(10) ?
    C3 C2 C1 . . 120.30(13) ?
    C3 C2 H2 . . 119.9 ?
    C1 C2 H2 . . 119.9 ?
    C16 C11 C12 . . 119.70(12) ?
    C16 C11 C10 . . 123.28(12) ?
    C12 C11 C10 . . 117.00(12) ?
    N1 C9 C1 . . 121.22(12) ?
    N1 C9 H9 . . 121.5(11) ?
    C1 C9 H9 . . 117.2(11) ?
    C6 C1 C2 . . 119.33(12) ?
    C6 C1 C9 . . 119.52(12) ?
    C2 C1 C9 . . 121.11(12) ?
    O2 C4 C5 . . 125.78(13) ?
    O2 C4 C3 . . 114.69(12) ?
    C5 C4 C3 . . 119.53(12) ?
    O1 C3 C2 . . 125.07(13) ?
    O1 C3 C4 . . 114.84(12) ?
    C2 C3 C4 . . 120.09(12) ?
    C1 C6 C5 . . 120.65(13) ?
    C1 C6 H6 . . 119.7 ?
    C5 C6 H6 . . 119.7 ?
    C13 C12 C11 . . 120.60(13) ?
    C13 C12 H12 . . 119.7 ?
    C11 C12 H12 . . 119.7 ?
    C4 C5 C6 . . 120.07(13) ?
    C4 C5 H5 . . 120.0 ?
    C6 C5 H5 . . 120.0 ?
    C11 C16 C15 . . 119.66(13) ?
    C11 C16 H16 . . 120.2 ?
    C15 C16 H16 . . 120.2 ?
    C14 C15 C16 . . 120.20(14) ?
    C14 C15 H15 . . 119.9 ?
    C16 C15 H15 . . 119.9 ?
    C12 C13 C14 . . 119.60(14) ?
    C12 C13 H13 . . 120.2 ?
    C14 C13 H13 . . 120.2 ?
    O1 C7 H7A . . 109.5 ?
    O1 C7 H7B . . 109.5 ?
    H7A C7 H7B . . 109.5 ?
    O1 C7 H7C . . 109.5 ?
    H7A C7 H7C . . 109.5 ?
    H7B C7 H7C . . 109.5 ?
    C15 C14 C13 . . 120.23(13) ?
    C15 C14 H14 . . 119.9 ?
    C13 C14 H14 . . 119.9 ?
    O2 C8 H8A . . 109.5 ?
    O2 C8 H8B . . 109.5 ?
    H8A C8 H8B . . 109.5 ?
    O2 C8 H8C . . 109.5 ?
    H8A C8 H8C . . 109.5 ?
    H8B C8 H8C . . 109.5 ?
loop_
    _geom_torsion_atom_site_label_1
    _geom_torsion_atom_site_label_2
    _geom_torsion_atom_site_label_3
    _geom_torsion_atom_site_label_4
    _geom_torsion_site_symmetry_1
    _geom_torsion_site_symmetry_2
    _geom_torsion_site_symmetry_3
    _geom_torsion_site_symmetry_4
    _geom_torsion
    _geom_torsion_publ_flag
    N1 N2 C10 O3 . . . . -0.8(2) ?
    N1 N2 C10 C11 . . . . -178.05(11) ?
    C10 N2 N1 C9 . . . . 175.87(12) ?
    O3 C10 C11 C16 . . . . 143.82(14) ?
    N2 C10 C11 C16 . . . . -38.82(18) ?
    O3 C10 C11 C12 . . . . -34.55(18) ?
    N2 C10 C11 C12 . . . . 142.80(13) ?
    N2 N1 C9 C1 . . . . -177.84(12) ?
    C3 C2 C1 C6 . . . . -0.8(2) ?
    C3 C2 C1 C9 . . . . 177.03(12) ?
    N1 C9 C1 C6 . . . . -177.81(13) ?
    N1 C9 C1 C2 . . . . 4.3(2) ?
    C8 O2 C4 C5 . . . . 9.6(2) ?
    C8 O2 C4 C3 . . . . -170.84(13) ?
    C7 O1 C3 C2 . . . . 2.7(2) ?
    C7 O1 C3 C4 . . . . -177.68(12) ?
    C1 C2 C3 O1 . . . . 179.27(13) ?
    C1 C2 C3 C4 . . . . -0.3(2) ?
    O2 C4 C3 O1 . . . . 2.59(17) ?
    C5 C4 C3 O1 . . . . -177.78(12) ?
    O2 C4 C3 C2 . . . . -177.78(13) ?
    C5 C4 C3 C2 . . . . 1.9(2) ?
    C2 C1 C6 C5 . . . . 0.5(2) ?
    C9 C1 C6 C5 . . . . -177.44(13) ?
    C16 C11 C12 C13 . . . . 1.5(2) ?
    C10 C11 C12 C13 . . . . 179.95(12) ?
    O2 C4 C5 C6 . . . . 177.36(13) ?
    C3 C4 C5 C6 . . . . -2.2(2) ?
    C1 C6 C5 C4 . . . . 1.1(2) ?
    C12 C11 C16 C15 . . . . -0.7(2) ?
    C10 C11 C16 C15 . . . . -179.04(13) ?
    C11 C16 C15 C14 . . . . -0.6(2) ?
    C11 C12 C13 C14 . . . . -1.0(2) ?
    C16 C15 C14 C13 . . . . 1.2(2) ?
    C12 C13 C14 C15 . . . . -0.4(2) ?
loop_
    _geom_hbond_atom_site_label_D
    _geom_hbond_atom_site_label_H
    _geom_hbond_atom_site_label_A
    _geom_hbond_site_symmetry_A
    _geom_hbond_distance_DH
    _geom_hbond_distance_HA
    _geom_hbond_distance_DA
    _geom_hbond_angle_DHA
    C9 H9 O3 4_566 0.957(19) 2.455(19) 3.2702(18) 142.9(15)
    C7 H7B O3 3_655 0.96 2.40 3.2434(18) 146.2
    N2 H2A O3 4_566 0.87(2) 2.07(2) 2.9219(16) 163.2(18)
data_global
_journal_date_recd_electronic     2010-12-09
_journal_date_accepted     2010-12-12
_journal_name_full     'Acta Crystallographica, Section E'
_journal_year     2011
_journal_volume     67
_journal_issue      1
_journal_page_first     o171
_journal_page_last     o171
_journal_paper_category     QO
_journal_coeditor_code     BT5434
_publ_contact_author_name     'Saeedeh Hashemian'
_publ_contact_author_address
;
Department of Chemistry, Islamic Azad University, Yazd Branch, Iran, Yazd
;
_publ_contact_author_email     'sa_hashemian@yahoo.com'
_publ_contact_author_fax     '98(351)6240020'
_publ_contact_author_phone     '98(351)8117570'
_publ_section_title
;
<i>N</i>'-(3,4-Dimethoxybenzylidene)benzohydrazide
;
loop_
    _publ_author_name
    _publ_author_footnote
    _publ_author_address
    'Hashemian, Saeedeh' ?
;
Department of Chemistry, Islamic Azad University, Yazd Branch, Yazd, Iran
;
    'Ghaeinee, Vahideh' .
;
Department of Chemistry, Islamic Azad University, Yazd Branch, Yazd, Iran
;
    'Notash, Behrouz' .
;
Department of Chemistry
Shahid Beheshti University
G.C.
Evin
Tehran 1983963113
Iran
;
