# Supplementary material for: N′-(3,4-Dimeth­oxy­benzyl­idene)benzo­hydrazide
Source: Acta Crystallogr Sect E Struct Rep Online. 2010 Dec 18;67(Pt 1):o171. doi: 10.1107/S1600536810052128 (PMC3050232; doi:10.1107/S1600536810052128)
Supplement: Supplementary file 2 [file e-67-0o171-Isup2.hkl]

# 
# h,k,l, Fc-squared, Fo-squared, sigma(Fo-squared) and status flag 
# 
data_I
_shelx_title ' KHC60H in P2(1)/c' 
_shelx_refln_list_code          4 
_shelx_F_calc_maximum      106.99 
_exptl_crystal_F_000       600.00 
_reflns_d_resolution_high  0.7295 
 
loop_ 
 _symmetry_equiv_pos_as_xyz 
 'x, y, z' 
 '-x, y+1/2, -z+1/2' 
 '-x, -y, -z' 
 'x, -y-1/2, z-1/2' 
 
_cell_length_a    12.6122 
_cell_length_b    11.2912 
_cell_length_c     9.8917 
_cell_angle_alpha  90.000 
_cell_angle_beta   95.462 
_cell_angle_gamma  90.000 
 
_shelx_F_squared_multiplier     1.000 
 
loop_ 
 _refln_index_h 
 _refln_index_k 
 _refln_index_l 
 _refln_F_squared_calc 
 _refln_F_squared_meas 
 _refln_F_squared_sigma 
 _refln_observed_status 
   2   0   0     1194.03     1184.88     15.14 o 
   3   0   0       89.62       88.47      5.13 o 
   4   0   0      992.63      818.96      9.00 o 
   5   0   0      231.72      209.16      6.14 o 
   6   0   0    10767.05    11683.60    120.61 o 
   7   0   0     1386.53     1411.71    103.53 o 
   8   0   0      460.61      415.53      3.36 o 
   9   0   0        1.33        1.44      2.74 o 
  10   0   0      124.81      112.02      6.10 o 
  11   0   0       47.09       45.85      3.06 o 
  12   0   0      493.86      442.73     49.02 o 
  13   0   0      456.46      396.40     24.74 o 
  14   0   0        0.29        1.59      2.42 o 
  15   0   0      228.28      239.89      4.35 o 
  16   0   0       35.36       59.79      3.97 o 
  17   0   0       79.59       80.91     12.75 o 
   1   1   0     1505.33     1614.26     17.93 o 
   2   1   0        4.00        2.76      2.05 o 
   3   1   0     1744.63     1622.24     65.24 o 
   4   1   0       38.07       36.55      2.30 o 
   5   1   0       40.53       35.83      1.93 o 
   6   1   0     2276.56     2274.23     68.68 o 
   7   1   0      125.95      132.93      4.65 o 
   8   1   0        0.08        1.25      1.46 o 
   9   1   0      220.03      222.98     10.47 o 
  10   1   0       42.52       42.71      1.75 o 
  11   1   0       57.29       49.44      2.89 o 
  12   1   0       30.14       20.73      1.84 o 
  13   1   0       65.23       55.29      1.92 o 
  14   1   0       11.33       16.41      2.41 o 
  15   1   0        9.92       17.89      3.83 o 
  16   1   0        5.39       10.22      2.09 o 
  17   1   0        1.55        7.36      3.54 o 
   0   2   0      488.98      555.25      9.41 o 
   1   2   0     4530.49     4579.20    195.41 o 
   2   2   0     1143.11     1216.01     48.76 o 
   3   2   0     3020.32     3104.26     17.28 o 
   4   2   0      536.30      530.50     11.62 o 
   5   2   0     1715.61     1787.98     49.99 o 
   6   2   0      204.01      209.18      4.20 o 
   7   2   0       45.63       49.88      2.06 o 
   8   2   0        1.47        1.82      1.93 o 
   9   2   0      366.02      367.56     15.53 o 
  10   2   0      418.26      398.57     19.20 o 
  11   2   0      134.98      113.94      2.35 o 
  12   2   0       58.99       55.01      2.08 o 
  13   2   0       73.49       74.31      3.39 o 
  14   2   0      229.94      244.66      5.99 o 
  15   2   0        0.52        4.57      3.48 o 
  16   2   0       62.35       72.35      3.38 o 
  17   2   0       23.28       23.30      2.72 o 
   1   3   0    11447.69    12122.05     31.09 o 
   2   3   0      548.23      650.02     11.66 o 
   3   3   0       77.68       94.60      2.79 o 
   4   3   0       15.94        8.40      2.07 o 
   5   3   0      395.89      435.53      6.90 o 
   6   3   0      142.15      173.03      8.91 o 
   7   3   0      242.73      266.65      6.61 o 
   8   3   0      861.29      866.81     35.78 o 
   9   3   0       19.44       16.32      2.44 o 
  10   3   0      222.30      193.17      6.67 o 
  11   3   0       17.60       16.51      1.75 o 
  12   3   0       33.32       30.40      2.79 o 
  13   3   0       26.02       23.80      3.16 o 
  14   3   0       95.38       84.63      6.18 o 
  15   3   0        4.29        6.16      2.61 o 
  16   3   0       31.25       38.54      2.91 o 
   0   4   0     5306.45     4966.35     17.33 o 
   1   4   0     2074.60     2401.02     20.02 o 
   2   4   0     8790.59     9433.30     24.20 o 
   3   4   0       11.03       15.84      3.46 o 
   4   4   0      737.73      790.47     17.62 o 
   5   4   0      631.19      682.08     19.13 o 
   6   4   0       90.68       80.89      5.36 o 
   7   4   0        1.39        6.99      1.97 o 
   8   4   0      178.20      195.24      7.36 o 
   9   4   0        0.48        3.93      2.18 o 
  10   4   0        2.84        5.26      3.29 o 
  11   4   0     1110.62      953.09     21.07 o 
  12   4   0      416.72      412.74     20.12 o 
  13   4   0       31.65       34.33      2.20 o 
  14   4   0      161.20      175.82      6.71 o 
  15   4   0       27.48       26.84      2.41 o 
  16   4   0        5.49        8.99      2.55 o 
   1   5   0        0.98        2.74      3.88 o 
   2   5   0      257.04      337.39      4.06 o 
   3   5   0      161.13      159.97      3.01 o 
   4   5   0      953.76     1016.24     31.30 o 
   5   5   0      303.33      318.66     14.85 o 
   6   5   0       84.91       72.21      2.03 o 
   7   5   0        2.37        1.86      2.04 o 
   8   5   0       39.70       40.17      2.48 o 
   9   5   0       24.74       23.16      2.39 o 
  10   5   0        5.10       12.39      2.48 o 
  11   5   0      222.05      174.86      7.76 o 
  12   5   0        0.24        0.65      2.24 o 
  13   5   0        2.65        3.87      2.39 o 
  14   5   0       17.56       12.09      3.86 o 
  15   5   0       10.44       17.17      2.75 o 
  16   5   0        8.49        6.89      3.43 o 
   0   6   0      558.13      531.55      5.42 o 
   1   6   0      665.05      760.17     12.03 o 
   2   6   0      536.42      580.44     13.84 o 
   3   6   0        9.36       18.85      2.36 o 
   4   6   0       34.76       46.72      3.01 o 
   5   6   0       56.99       65.71      2.21 o 
   6   6   0      623.55      657.93     25.76 o 
   7   6   0        0.70        3.32      2.07 o 
   8   6   0       98.36       96.76      5.15 o 
   9   6   0        1.73        4.19      2.41 o 
  10   6   0      283.23      255.45      8.84 o 
  11   6   0       19.27       15.32      2.19 o 
  12   6   0        0.10        2.20      2.36 o 
  13   6   0        0.01        0.86      3.07 o 
  14   6   0       26.48       33.14      2.76 o 
  15   6   0        2.32        1.40      2.86 o 
   1   7   0       93.77      100.55      3.14 o 
   2   7   0      236.35      250.69      5.02 o 
   3   7   0      205.92      247.94      5.58 o 
   4   7   0       11.66       17.22      3.00 o 
   5   7   0      199.47      194.25      4.85 o 
   6   7   0       11.84       12.43      2.06 o 
   7   7   0        1.07        3.43      2.37 o 
   8   7   0      247.20      235.67     22.59 o 
   9   7   0        2.41        8.22      2.54 o 
  10   7   0      131.62      130.10      2.94 o 
  11   7   0        0.89        3.72      2.38 o 
  12   7   0       15.06       18.13      2.44 o 
  13   7   0       22.64       28.42      3.30 o 
  14   7   0       46.97       50.58      2.82 o 
  15   7   0       14.86       16.29      3.41 o 
   0   8   0      781.99      870.16      6.91 o 
   1   8   0      341.54      421.74      8.56 o 
   2   8   0        2.61       -0.82      2.43 o 
   3   8   0      310.13      350.85      5.51 o 
   4   8   0      146.85      157.17      3.01 o 
   5   8   0       11.15       13.15      2.40 o 
   6   8   0       14.75       18.38      2.46 o 
   7   8   0       24.68       20.80      2.59 o 
   8   8   0      117.56      112.58      2.67 o 
   9   8   0       74.67       67.95      3.07 o 
  10   8   0       55.03       51.31      2.83 o 
  11   8   0      154.81      139.77      8.34 o 
  12   8   0       42.98       52.72      5.79 o 
  13   8   0       29.18       22.56      2.80 o 
  14   8   0      240.53      209.08      3.88 o 
   1   9   0      239.05      252.93      5.34 o 
   2   9   0        1.21        2.45      2.44 o 
   3   9   0        5.16        7.82      4.17 o 
   4   9   0       78.18       85.52      4.67 o 
   5   9   0      771.19      752.77     10.53 o 
   6   9   0       50.00       52.20      2.64 o 
   7   9   0        8.03       10.23      2.24 o 
   8   9   0       76.38       69.01      4.32 o 
   9   9   0       34.21       24.78      2.44 o 
  10   9   0        2.85        1.85      2.40 o 
  11   9   0       38.46       42.32      4.82 o 
  12   9   0        0.88        4.83      2.59 o 
  13   9   0       18.15       18.35      2.87 o 
   0  10   0      300.63      317.45      5.40 o 
   1  10   0        0.11        2.85      2.49 o 
   2  10   0      115.92      128.01      6.54 o 
   3  10   0      257.60      290.97      7.15 o 
   4  10   0       61.32       60.83      3.46 o 
   5  10   0       25.14       25.76      2.90 o 
   6  10   0        0.13        1.47      2.23 o 
   7  10   0      255.18      232.68     11.37 o 
   8  10   0      120.27      120.49      4.04 o 
   9  10   0       30.68       31.01      4.73 o 
  10  10   0       41.54       41.88      6.69 o 
  11  10   0       45.39       46.14      3.16 o 
  12  10   0       19.93       22.42      2.84 o 
  13  10   0       17.34       19.04      3.94 o 
   1  11   0      113.18      113.69      3.47 o 
   2  11   0       40.26       41.63      2.71 o 
   3  11   0        4.02        8.49      2.64 o 
   4  11   0        1.39        5.23      2.60 o 
   5  11   0       96.33       96.31     10.30 o 
   6  11   0        0.44        3.97      2.77 o 
   7  11   0       42.17       45.20      4.01 o 
   8  11   0       18.25       18.57      2.95 o 
   9  11   0       16.62       22.38      4.36 o 
  10  11   0       12.43       11.49      4.00 o 
  11  11   0        0.94        4.16      2.75 o 
  12  11   0        0.76        0.34      3.02 o 
   0  12   0       55.05       74.74      3.52 o 
   1  12   0       12.75       14.90      3.90 o 
   2  12   0       72.09       79.48      2.94 o 
   3  12   0      468.06      496.63     39.98 o 
   4  12   0        1.79        3.91      2.81 o 
   5  12   0       32.38       37.38      2.53 o 
   6  12   0        4.27       -2.74      7.29 o 
   7  12   0        0.09        4.45      2.96 o 
   8  12   0        4.95        2.67      3.68 o 
   9  12   0        9.12       11.42      2.61 o 
  10  12   0        0.14        2.54      3.30 o 
   1  13   0        0.47        0.77      4.98 o 
   2  13   0      115.42      118.59      7.26 o 
   3  13   0       70.29       72.58      3.20 o 
   4  13   0       38.99       44.39      3.75 o 
   5  13   0        2.19        1.51      4.94 o 
   6  13   0       57.87       57.38      2.83 o 
   7  13   0        8.11       10.29      2.73 o 
   8  13   0        1.21        0.65      4.06 o 
   9  13   0       23.61       18.07      4.20 o 
   0  14   0       57.44       60.16      5.67 o 
   1  14   0        7.60       15.55      3.80 o 
   2  14   0       29.17       30.87      3.19 o 
   3  14   0        2.37        8.95      4.80 o 
   4  14   0      158.60      157.02      9.90 o 
   5  14   0        1.88        6.77      3.19 o 
   6  14   0        7.27        7.96      2.60 o 
   7  14   0        1.59        8.74      3.46 o 
   1  15   0        0.82        8.39      4.78 o 
   2  15   0       48.59       47.79      6.50 o 
   3  15   0        1.22        5.73      3.43 o 
   4  15   0       36.19       30.96      3.12 o 
 -17   1   1       64.64       56.67      2.81 o 
 -16   1   1       13.71        9.70      3.99 o 
 -15   1   1       64.63       68.70      2.43 o 
 -14   1   1        1.24        4.89      1.90 o 
 -13   1   1      227.00      214.55      4.58 o 
 -12   1   1       41.29       34.03      1.73 o 
 -11   1   1      873.33      866.83     34.67 o 
 -10   1   1      370.05      329.31      4.35 o 
  -9   1   1       10.49       16.19      1.62 o 
  -8   1   1      117.95      123.13      2.47 o 
  -7   1   1      646.03      661.23     30.60 o 
  -6   1   1       23.16       23.58      1.65 o 
  -5   1   1      162.76      168.73      7.02 o 
  -4   1   1      161.69      158.99      6.36 o 
  -3   1   1     1326.23     1183.79     28.35 o 
  -2   1   1     1273.03     1211.03     15.54 o 
   0   1   1      869.60      727.01     21.23 o 
   1   1   1      395.25      362.34      8.80 o 
   2   1   1     3341.97     3047.40     65.89 o 
   3   1   1     2332.87     2189.45     82.01 o 
   4   1   1      663.71      602.65     19.45 o 
   5   1   1       92.40       93.92      1.99 o 
   6   1   1      255.44      310.41     11.62 o 
   7   1   1      268.74      264.89      3.26 o 
   8   1   1        0.97        0.72      2.12 o 
   9   1   1      148.09      141.52      2.59 o 
  10   1   1       31.76       34.08      1.73 o 
  11   1   1       95.08       91.91      4.57 o 
  12   1   1       96.78       87.30      5.63 o 
  13   1   1      108.55      107.27      2.09 o 
  14   1   1      133.06      134.91      4.61 o 
  15   1   1       40.50       50.72      6.08 o 
  16   1   1       17.49       28.52      4.10 o 
 -17   2   1        1.70        7.92      2.96 o 
 -16   2   1       38.25       39.41      2.36 o 
 -15   2   1        0.83        6.93      2.94 o 
 -14   2   1        5.64        6.73      2.16 o 
 -13   2   1       15.80       12.81      1.91 o 
 -12   2   1        1.17        3.05      2.48 o 
 -11   2   1       20.75       22.97      2.36 o 
 -10   2   1       16.40       22.16      1.87 o 
  -9   2   1       60.14       51.72      1.63 o 
  -8   2   1        3.46        9.88      1.97 o 
  -7   2   1       73.50       60.99      2.87 o 
  -6   2   1      327.37      319.51     17.68 o 
  -5   2   1      411.66      438.46      3.68 o 
  -4   2   1       44.69       42.39      2.24 o 
  -3   2   1       16.33       14.96      4.36 o 
  -2   2   1      801.88      833.07     11.69 o 
  -1   2   1     3022.77     2867.10     23.12 o 
   0   2   1     2165.96     2057.40     60.67 o 
   1   2   1    11444.44    12184.70     96.75 o 
   2   2   1      107.00      110.47      2.64 o 
   3   2   1        7.64        9.69      1.84 o 
   4   2   1      189.75      185.74      6.12 o 
   5   2   1       10.64        8.61      1.52 o 
   6   2   1      880.24      976.29     37.74 o 
   7   2   1     1321.08     1372.85     40.71 o 
   8   2   1        2.80        4.44      1.98 o 
   9   2   1        3.82        4.34      2.09 o 
  10   2   1        7.60        8.58      2.02 o 
  11   2   1        5.56        5.06      2.14 o 
  12   2   1      416.55      360.68     16.14 o 
  13   2   1       41.30       41.79      2.77 o 
  14   2   1       22.84       26.04      2.65 o 
  15   2   1       45.45       52.80      3.16 o 
  16   2   1        8.40       10.89      2.93 o 
 -16   3   1        5.32       11.60      2.52 o 
 -15   3   1       27.39       32.90      2.65 o 
 -14   3   1       43.12       43.78      4.28 o 
 -13   3   1       29.39       30.35      2.73 o 
 -12   3   1      405.23      394.06     16.50 o 
 -11   3   1       64.40       44.41      2.30 o 
 -10   3   1      168.64      149.99     10.95 o 
  -9   3   1      302.23      275.36      7.65 o 
  -8   3   1        5.83        5.91      1.97 o 
  -7   3   1        4.80        5.97      1.97 o 
  -6   3   1       30.62       37.05      2.17 o 
  -5   3   1     7415.25     7247.32    173.11 o 
  -4   3   1      653.43      623.25     19.88 o 
  -3   3   1      359.95      315.46      5.78 o 
  -2   3   1      108.49      122.92      5.40 o 
  -1   3   1       37.11       36.03      3.60 o 
   0   3   1      109.08       98.70      4.09 o 
   2   3   1     3299.00     3484.91     70.47 o 
   3   3   1     6449.87     6567.94    142.34 o 
   4   3   1       39.41       43.14      2.61 o 
   5   3   1      176.87      207.70      2.46 o 
   6   3   1        2.26        5.14      1.70 o 
   7   3   1     1034.62     1047.30     24.90 o 
   8   3   1     1054.01     1021.27     52.22 o 
   9   3   1      572.45      543.71     30.92 o 
  10   3   1        1.95        3.82      1.82 o 
  11   3   1       19.80       31.37      2.70 o 
  12   3   1       40.65       39.03      2.03 o 
  13   3   1       22.75       30.47      2.63 o 
  14   3   1       67.27       63.41      2.33 o 
  15   3   1        7.47        7.46      2.66 o 
  16   3   1       59.85       59.67      2.93 o 
 -16   4   1       16.06       22.41      3.81 o 
 -15   4   1        1.52        0.42      2.38 o 
 -14   4   1       32.51       36.37      2.60 o 
 -13   4   1        9.90       13.77      2.49 o 
 -12   4   1      294.29      299.00      7.56 o 
 -11   4   1      117.67       84.13      2.74 o 
 -10   4   1        0.48        1.85      2.38 o 
  -9   4   1       63.66       59.51      4.00 o 
  -8   4   1       66.78       68.43      3.25 o 
  -7   4   1       34.50       55.40      2.42 o 
  -6   4   1        1.70        5.24      2.29 o 
  -5   4   1      496.75      490.83     34.60 o 
  -4   4   1      989.86     1063.61     29.54 o 
  -3   4   1       25.23       31.44      2.97 o 
  -2   4   1      706.20      693.33     34.53 o 
  -1   4   1        4.11        6.29      2.92 o 
   0   4   1      627.58      629.84      6.49 o 
   1   4   1     1366.35     1391.28     20.81 o 
   2   4   1     2345.64     2636.20     13.49 o 
   3   4   1       11.04       14.55      2.07 o 
   4   4   1      563.30      592.64      9.50 o 
   5   4   1      130.52      145.54      3.92 o 
   6   4   1       21.92       16.44      1.81 o 
   7   4   1      164.85      146.74      3.29 o 
   8   4   1       14.23       16.78      4.13 o 
   9   4   1      241.42      212.28      4.82 o 
  10   4   1      244.24      258.54      6.88 o 
  11   4   1        4.62        6.15      1.91 o 
  12   4   1        0.48        2.62      2.58 o 
  13   4   1       42.91       43.17      2.05 o 
  14   4   1        0.00       -0.56      4.20 o 
  15   4   1       22.30       24.08      4.40 o 
  16   4   1       10.36       13.56      2.91 o 
 -16   5   1        0.13        5.21      3.32 o 
 -15   5   1       26.87       29.11      2.84 o 
 -14   5   1       48.70       44.70      2.75 o 
 -13   5   1      406.54      390.96     18.79 o 
 -12   5   1        0.01        0.50      2.07 o 
 -11   5   1      209.12      197.17      3.50 o 
 -10   5   1       20.76       30.36      3.38 o 
  -9   5   1      238.73      223.03     14.36 o 
  -8   5   1       17.59       20.11      2.11 o 
  -7   5   1       37.80       38.91      2.13 o 
  -6   5   1      965.79     1037.75     41.89 o 
  -5   5   1      297.90      328.56      8.32 o 
  -4   5   1      457.43      498.06     17.06 o 
  -3   5   1      343.99      331.67     19.32 o 
  -2   5   1       20.48       20.02      2.44 o 
  -1   5   1      382.03      373.84     23.43 o 
   0   5   1       23.40       26.07      2.72 o 
   1   5   1      145.12      139.42      2.95 o 
   2   5   1      816.99      940.21      5.40 o 
   3   5   1      425.74      417.19      5.29 o 
   4   5   1     1325.81     1433.17     17.76 o 
   5   5   1      499.70      563.97      5.70 o 
   6   5   1      129.15      102.67      2.08 o 
   7   5   1       58.83       59.31      2.12 o 
   8   5   1      184.92      169.88      7.13 o 
   9   5   1       16.07       15.14      2.12 o 
  10   5   1      187.29      195.92      8.86 o 
  11   5   1       24.19       16.34      2.27 o 
  12   5   1        1.91        3.32      2.68 o 
  13   5   1        0.68        3.21      2.17 o 
  14   5   1        4.25        2.20      3.56 o 
  15   5   1       84.21       86.97      3.63 o 
  16   5   1       98.23       88.44      9.09 o 
 -15   6   1       80.02       93.51      3.65 o 
 -14   6   1       10.60        7.92      2.43 o 
 -13   6   1       83.13       71.40      3.09 o 
 -12   6   1       19.20       19.59      3.03 o 
 -11   6   1        0.13        5.28      3.34 o 
 -10   6   1       10.89        9.85      2.84 o 
  -9   6   1       90.71       83.98      6.85 o 
  -8   6   1        7.84        7.13      2.42 o 
  -7   6   1       35.48       41.48      2.45 o 
  -6   6   1       68.21       74.81      2.54 o 
  -5   6   1       55.92       65.11      3.02 o 
  -4   6   1      758.32      818.27      6.37 o 
  -3   6   1       63.01       70.27      2.94 o 
  -2   6   1       63.71       68.13      4.24 o 
  -1   6   1      458.93      515.39      5.63 o 
   0   6   1     3356.89     3759.84     12.64 o 
   1   6   1       61.44       73.10      4.36 o 
   2   6   1     2224.18     2420.07     25.92 o 
   3   6   1      890.51      999.06     36.29 o 
   4   6   1       16.32       26.41      2.33 o 
   5   6   1      694.61      691.13      3.43 o 
   6   6   1     1126.01     1085.29     21.51 o 
   7   6   1       24.15       29.66      2.14 o 
   8   6   1       77.98       83.49      5.12 o 
   9   6   1      239.60      235.33     10.62 o 
  10   6   1       54.14       47.66      2.13 o 
  11   6   1       10.58       15.15      3.05 o 
  12   6   1       37.44       36.31      2.17 o 
  13   6   1        2.18        8.48      2.89 o 
  14   6   1        1.71        2.49      3.44 o 
  15   6   1       53.35       61.87      5.43 o 
 -15   7   1        9.53       22.01      5.50 o 
 -14   7   1       45.25       57.02      4.65 o 
 -13   7   1       10.42       11.16      6.34 o 
 -12   7   1       12.17       14.88      2.42 o 
 -11   7   1        4.25       -1.13      2.72 o 
 -10   7   1      178.77      154.55      6.94 o 
  -9   7   1      252.18      220.14      7.16 o 
  -8   7   1       20.83       26.15      4.11 o 
  -7   7   1        0.00        2.82      2.82 o 
  -6   7   1       19.90       22.94      2.43 o 
  -5   7   1      338.83      368.03     24.66 o 
  -4   7   1      302.98      341.47      5.15 o 
  -3   7   1      519.72      594.69      6.53 o 
  -2   7   1      140.69      165.34      9.14 o 
  -1   7   1      286.61      333.60      3.76 o 
   0   7   1       95.60      107.64      2.76 o 
   1   7   1     1114.67     1119.39      7.55 o 
   2   7   1      143.08      152.34      2.92 o 
   3   7   1     4150.57     4485.57     51.19 o 
   4   7   1       39.02       39.42      3.37 o 
   5   7   1       76.07       83.54      5.90 o 
   6   7   1        0.20        4.10      2.11 o 
   7   7   1       54.37       50.87      4.03 o 
   8   7   1      207.14      190.61      6.32 o 
   9   7   1      367.33      327.69     14.05 o 
  10   7   1       51.40       42.42      2.13 o 
  11   7   1        5.67        5.63      2.77 o 
  12   7   1        3.51        6.78      2.86 o 
  13   7   1       25.47       25.89      2.65 o 
  14   7   1       67.81       73.59      4.16 o 
  15   7   1      161.67      158.16      9.16 o 
 -14   8   1      147.70      150.62     10.28 o 
 -13   8   1      143.12      142.96      6.32 o 
 -12   8   1        7.37        8.94      2.30 o 
 -11   8   1        8.72        4.45      2.80 o 
 -10   8   1      135.60      114.19      3.78 o 
  -9   8   1        9.19        9.36      2.30 o 
  -8   8   1        3.69        6.79      2.13 o 
  -7   8   1       84.74       91.70      5.41 o 
  -6   8   1      218.13      205.11     11.44 o 
  -5   8   1       39.35       37.52      4.25 o 
  -4   8   1        0.09        1.29      4.38 o 
  -3   8   1      556.13      622.68      6.47 o 
  -2   8   1       57.16       57.19      2.49 o 
  -1   8   1       17.53       17.66      2.33 o 
   0   8   1      216.32      222.93      6.96 o 
   1   8   1       39.69       42.36      4.28 o 
   2   8   1      121.32      129.17      4.72 o 
   3   8   1       57.93       65.82      5.17 o 
   4   8   1       42.75       48.24      3.67 o 
   5   8   1      445.32      464.07     19.36 o 
   6   8   1       63.20       61.65      2.60 o 
   7   8   1       64.64       68.79      3.44 o 
   8   8   1       13.71       18.32      2.50 o 
   9   8   1       13.22        9.91      3.15 o 
  10   8   1        3.99       11.33      2.37 o 
  11   8   1       12.56       12.50      2.81 o 
  12   8   1        5.53        8.86      3.40 o 
  13   8   1        5.43       10.05      3.20 o 
  14   8   1        0.22       -2.90      2.90 o 
 -14   9   1      175.67      157.61      8.32 o 
 -13   9   1       71.22       67.18      4.99 o 
 -12   9   1        6.59        5.34      2.67 o 
 -11   9   1       95.08       89.79      4.60 o 
 -10   9   1       65.86       55.24      3.20 o 
  -9   9   1        0.25        2.14      2.09 o 
  -8   9   1        9.62        4.84      2.01 o 
  -7   9   1      684.68      685.44     11.05 o 
  -6   9   1       57.65       54.10      3.28 o 
  -5   9   1        2.89       -1.16      3.04 o 
  -4   9   1       76.40       84.74      4.70 o 
  -3   9   1      250.52      269.05      6.91 o 
  -2   9   1      269.64      297.14     10.15 o 
  -1   9   1       18.00       22.20      2.80 o 
   0   9   1       57.70       67.85      2.27 o 
   1   9   1      117.00      117.27      6.73 o 
   2   9   1       33.00       40.55      3.12 o 
   3   9   1       49.41       57.96      4.45 o 
   4   9   1        0.10       -0.21      2.48 o 
   5   9   1     1006.03      946.42     26.12 o 
   6   9   1        5.58        5.90      3.14 o 
   7   9   1      189.95      181.84     10.59 o 
   8   9   1      109.98      107.31      9.83 o 
   9   9   1       38.08       33.83      3.22 o 
  10   9   1        0.02        2.43      2.47 o 
  11   9   1       66.13       63.41      2.67 o 
  12   9   1        3.23        2.87      4.20 o 
  13   9   1        3.12        3.72      2.85 o 
 -13  10   1        1.70       12.03      3.44 o 
 -12  10   1       10.00       13.95      2.91 o 
 -11  10   1       10.49       15.26      3.03 o 
 -10  10   1       10.67       11.11      2.81 o 
  -9  10   1       29.47       31.99      5.21 o 
  -8  10   1       14.67       12.91      4.60 o 
  -7  10   1        7.25       10.34      4.86 o 
  -6  10   1        0.27        0.52      2.64 o 
  -5  10   1       68.11       62.86      3.60 o 
  -4  10   1        0.01        1.48      2.60 o 
  -3  10   1       78.10       80.63      2.85 o 
  -2  10   1      133.96      153.58      4.01 o 
  -1  10   1       53.57       62.08      4.23 o 
   0  10   1        0.21        2.90      2.41 o 
   1  10   1        0.79        1.91      3.29 o 
   2  10   1       27.24       33.29      5.49 o 
   3  10   1      509.76      537.52      5.98 o 
   4  10   1       39.92       44.53      3.24 o 
   5  10   1      152.31      150.17      2.89 o 
   6  10   1       10.37       12.21      2.65 o 
   7  10   1        5.96        3.57      2.32 o 
   8  10   1        3.37        5.08      2.08 o 
   9  10   1       64.93       56.92      2.67 o 
  10  10   1        0.25        8.88      8.76 o 
  11  10   1        2.26        5.23      2.67 o 
  12  10   1        5.26        3.59      2.84 o 
 -12  11   1       89.33       80.05      6.63 o 
 -11  11   1        3.32       12.23      2.53 o 
 -10  11   1       19.30       21.88      2.71 o 
  -9  11   1        5.70       12.86      4.35 o 
  -8  11   1      232.30      203.28      6.46 o 
  -7  11   1       13.46       21.03      4.05 o 
  -6  11   1      178.29      182.40     21.58 o 
  -5  11   1      122.85      133.99      3.32 o 
  -4  11   1      453.40      480.83     11.05 o 
  -3  11   1      210.61      236.63      3.25 o 
  -2  11   1       13.38       20.14      3.25 o 
  -1  11   1       22.29       27.77      3.54 o 
   0  11   1       25.94       26.48      3.55 o 
   1  11   1       77.22       71.91      4.73 o 
   2  11   1       42.91       48.08      3.28 o 
   3  11   1      195.60      196.00      2.96 o 
   4  11   1      663.36      751.81      4.87 o 
   5  11   1      126.62      131.94      5.91 o 
   6  11   1      201.39      188.79      8.87 o 
   7  11   1        1.09        1.87      2.67 o 
   8  11   1        1.96        6.30      2.75 o 
   9  11   1        2.65        2.56      2.80 o 
  10  11   1       48.57       40.73      4.09 o 
  11  11   1        3.47        5.73      3.26 o 
 -10  12   1       24.68       23.00      5.05 o 
  -9  12   1       16.59       13.33      6.35 o 
  -8  12   1       54.01       70.46      4.15 o 
  -7  12   1       29.45       32.82      3.66 o 
  -6  12   1       94.21       98.75      5.51 o 
  -5  12   1       17.31       25.47      3.51 o 
  -4  12   1       25.30       30.15      3.83 o 
  -3  12   1        4.25        6.53      4.07 o 
  -2  12   1       78.80       89.47      4.47 o 
  -1  12   1       22.75       25.89      2.80 o 
   0  12   1        0.01       -2.48      2.63 o 
   1  12   1       29.67       34.67      3.88 o 
   2  12   1        0.38        5.88      2.73 o 
   3  12   1       33.51       32.17      2.77 o 
   4  12   1       25.64       22.81      2.25 o 
   5  12   1       99.11      106.01      3.18 o 
   6  12   1       16.88       21.32      6.58 o 
   7  12   1        0.13       -1.59      3.02 o 
   8  12   1       33.55       37.14      2.78 o 
   9  12   1       47.07       47.76      3.29 o 
  10  12   1        3.15        4.57      2.58 o 
  -9  13   1       97.19       83.47      3.72 o 
  -8  13   1        8.13       10.10      3.28 o 
  -7  13   1       23.15       35.48      8.85 o 
  -6  13   1       31.82       26.43      2.74 o 
  -5  13   1        0.42        4.80      3.70 o 
  -4  13   1        7.90       13.38      3.61 o 
  -3  13   1      343.68      347.11     12.76 o 
  -2  13   1      101.24      109.53      8.79 o 
  -1  13   1        0.13       -3.71      7.16 o 
   0  13   1        0.00        1.78      3.47 o 
   1  13   1       28.06       35.79      3.59 o 
   2  13   1        5.11        4.78      4.85 o 
   3  13   1      331.90      338.18      7.41 o 
   4  13   1      558.75      533.86     29.81 o 
   5  13   1       34.81       42.96      4.13 o 
   6  13   1        5.83        1.93      2.70 o 
   7  13   1       12.97       16.24      3.93 o 
   8  13   1       20.11       17.69      6.48 o 
   9  13   1       12.13       21.25      4.20 o 
  -7  14   1        4.83        6.55      2.62 o 
  -6  14   1        7.39        4.92      3.01 o 
  -5  14   1        3.73        3.40      3.31 o 
  -4  14   1       56.27       45.61      4.06 o 
  -3  14   1       65.57       64.12     10.22 o 
  -2  14   1        1.31        6.97      5.17 o 
  -1  14   1        2.38        5.12      3.09 o 
   0  14   1       35.07       35.22      3.86 o 
   1  14   1        8.81        8.43      3.98 o 
   2  14   1      111.49      119.29      9.26 o 
   3  14   1      406.40      381.56      8.36 o 
   4  14   1      166.97      149.86      6.72 o 
   5  14   1       54.71       50.72      3.01 o 
   6  14   1        0.02        5.26      2.83 o 
   7  14   1       92.78       70.45      8.01 o 
  -4  15   1        1.38        4.41      4.20 o 
  -3  15   1        5.22       15.51      6.50 o 
  -2  15   1       50.90       47.06      7.45 o 
  -1  15   1       21.57       29.12      7.34 o 
   0  15   1        9.16        8.03      4.16 o 
   1  15   1       49.34       41.16      7.75 o 
   2  15   1       58.00       55.07      5.53 o 
   3  15   1       85.07       79.24      3.66 o 
 -17   0   2      158.12      154.89      6.52 o 
 -16   0   2       58.47       74.26      5.72 o 
 -15   0   2       15.65       17.49      2.99 o 
 -14   0   2      120.10      114.55      3.18 o 
 -13   0   2       32.25       42.65      4.59 o 
 -12   0   2       56.41       56.64      2.69 o 
 -11   0   2     1732.78     1653.91     15.75 o 
 -10   0   2      467.20      450.11      8.86 o 
  -9   0   2     1032.54      907.97     95.04 o 
  -8   0   2      546.91      507.29     33.22 o 
  -7   0   2       20.91       20.77      2.75 o 
  -6   0   2      168.01      183.38      3.57 o 
  -5   0   2      180.20      149.38      9.17 o 
  -4   0   2      262.68      208.75      5.61 o 
   0   0   2     5758.85     5353.61     87.96 o 
   1   0   2     2529.30     2250.17    153.36 o 
   2   0   2     7090.30     6875.26     46.75 o 
   3   0   2      509.40      480.96     12.38 o 
   4   0   2     7028.03     7237.80     96.79 o 
   5   0   2      290.89      337.08      3.95 o 
   6   0   2      360.68      414.33     31.34 o 
   7   0   2       64.90       55.36      2.53 o 
   8   0   2       75.24       69.07      6.46 o 
   9   0   2      665.91      651.58     12.15 o 
  10   0   2      122.50      139.04     26.32 o 
  11   0   2       83.68       78.30      7.67 o 
  12   0   2       77.94       75.85      6.18 o 
  13   0   2       67.03       55.82      5.70 o 
  14   0   2       41.66       38.06      4.98 o 
  15   0   2       22.94       27.66      3.80 o 
  16   0   2      127.09      140.30     13.74 o 
 -17   1   2      129.21      138.67      3.40 o 
 -16   1   2        2.70        7.85      2.91 o 
 -15   1   2        9.73       11.46      3.66 o 
 -14   1   2       25.10       22.94      2.19 o 
 -13   1   2      116.84      106.02      9.73 o 
 -12   1   2       18.23       22.50      1.81 o 
 -11   1   2       43.03       40.43      1.86 o 
 -10   1   2      711.16      662.27     31.08 o 
  -9   1   2      126.71      128.75      5.85 o 
  -8   1   2        3.11        2.59      1.66 o 
  -7   1   2      105.41       94.00      4.12 o 
  -6   1   2       15.13        7.61      2.26 o 
  -5   1   2        0.22        1.36      1.94 o 
  -4   1   2      907.68      830.44     47.60 o 
  -3   1   2      432.10      346.33      8.03 o 
  -2   1   2      375.65      302.11     10.97 o 
  -1   1   2      429.37      410.50      8.28 o 
   0   1   2     2126.95     1882.92     93.70 o 
   1   1   2     3031.99     2995.09     30.10 o 
   2   1   2      840.32      963.85     16.12 o 
   3   1   2      961.32     1003.45      7.48 o 
   4   1   2      315.13      338.91      8.20 o 
   5   1   2      695.68      729.92     24.94 o 
   6   1   2      168.60      182.61      9.72 o 
   7   1   2      853.72      861.98     29.51 o 
   8   1   2      710.95      705.83     13.29 o 
   9   1   2       98.29       98.76      3.64 o 
  10   1   2       42.03       44.63      2.37 o 
  11   1   2        0.87        4.27      1.56 o 
  12   1   2       42.62       34.20      2.42 o 
  13   1   2      170.25      153.99      4.18 o 
  14   1   2        6.78       11.31      1.85 o 
  15   1   2       15.34       22.79      3.52 o 
  16   1   2        2.31        4.24      2.30 o 
 -17   2   2       28.70       31.33      2.76 o 
 -16   2   2      271.25      301.67      7.84 o 
 -15   2   2      156.05      168.73      9.38 o 
 -14   2   2       53.55       54.30      2.94 o 
 -13   2   2      157.83      169.78     10.94 o 
 -12   2   2       83.83       83.72      2.75 o 
 -11   2   2     1584.48     1617.95     54.62 o 
 -10   2   2     1594.57     1509.10    104.02 o 
  -9   2   2      242.43      209.16     15.03 o 
  -8   2   2      736.15      806.04     20.56 o 
  -7   2   2      554.47      575.63      8.67 o 
  -6   2   2       67.57       86.73      2.53 o 
  -5   2   2      223.92      245.66      7.19 o 
  -4   2   2      573.73      503.20      7.90 o 
  -3   2   2       83.93       79.81      3.91 o 
  -2   2   2      664.16      518.83     52.35 o 
  -1   2   2      954.38      939.77     74.27 o 
   0   2   2     8457.45     8368.18    297.93 o 
   1   2   2     9821.46     9662.63     25.29 o 
   2   2   2       15.93       14.31      2.02 o 
   3   2   2        5.70        3.21      1.67 o 
   4   2   2      773.09      755.92     13.71 o 
   5   2   2      910.08      934.47     19.60 o 
   6   2   2     1914.03     2023.14     81.79 o 
   7   2   2        8.48        8.41      2.09 o 
   8   2   2      275.42      304.52      8.54 o 
   9   2   2        6.94        5.50      1.68 o 
  10   2   2       49.92       38.18      2.02 o 
  11   2   2      133.99      120.85      5.03 o 
  12   2   2       81.96       68.44      2.19 o 
  13   2   2       68.39       77.70      5.77 o 
  14   2   2       21.67       24.75      2.32 o 
  15   2   2       18.76       19.29      2.59 o 
  16   2   2        1.36        6.27      3.64 o 
 -16   3   2       16.12       15.75      2.57 o 
 -15   3   2        3.05        7.70      3.45 o 
 -14   3   2       44.87       54.70      3.19 o 
 -13   3   2        0.05        4.99      2.33 o 
 -12   3   2      203.36      217.43     10.40 o 
 -11   3   2       19.76       12.07      2.21 o 
 -10   3   2       36.52       32.36      2.12 o 
  -9   3   2       58.32       52.61      2.52 o 
  -8   3   2        9.09        8.67      1.98 o 
  -7   3   2       13.85       10.74      1.97 o 
  -6   3   2      118.73      117.62      5.61 o 
  -5   3   2     1221.88     1240.50    133.57 o 
  -4   3   2        0.09        2.12      4.01 o 
  -3   3   2       14.01       16.26      3.16 o 
  -2   3   2      888.50      832.81     12.13 o 
  -1   3   2      502.59      456.93     40.12 o 
   0   3   2     3708.35     3747.34     89.78 o 
   1   3   2     2596.02     2752.49     14.54 o 
   2   3   2      230.30      251.28      2.76 o 
   3   3   2      162.45      161.08      4.24 o 
   4   3   2      137.87      141.84      4.25 o 
   5   3   2       16.51       19.65      1.88 o 
   6   3   2      391.43      420.75     13.09 o 
   7   3   2      355.15      350.61     19.12 o 
   8   3   2      494.12      499.20      3.76 o 
   9   3   2      157.91      165.56      6.89 o 
  10   3   2       28.00       21.13      1.74 o 
  11   3   2        5.86       13.55      2.63 o 
  12   3   2       16.75       14.13      2.45 o 
  13   3   2        2.90        3.81      1.91 o 
  14   3   2        0.96        2.78      1.74 o 
  15   3   2       25.61       33.70      3.42 o 
  16   3   2       29.56       38.26      2.35 o 
 -16   4   2        0.31        8.33      3.31 o 
 -15   4   2       31.32       38.67      3.18 o 
 -14   4   2       35.10       37.30      2.91 o 
 -13   4   2        0.26        3.36      2.42 o 
 -12   4   2       16.51       12.73      2.69 o 
 -11   4   2       52.87       48.09      4.11 o 
 -10   4   2       56.79       50.02      2.27 o 
  -9   4   2      141.35      138.72      7.30 o 
  -8   4   2       64.88       52.61      3.87 o 
  -7   4   2        2.51        4.15      1.96 o 
  -6   4   2      172.94      158.45      7.63 o 
  -5   4   2       85.12       86.45      5.42 o 
  -4   4   2      441.85      537.59      8.27 o 
  -3   4   2       10.75       11.11      4.09 o 
  -2   4   2       17.53       21.21      4.97 o 
  -1   4   2       87.87       75.77      2.76 o 
   0   4   2     1163.00     1411.00     35.47 o 
   1   4   2      542.85      576.32     26.05 o 
   2   4   2      694.02      637.71     23.79 o 
   3   4   2       80.93       90.74      2.51 o 
   4   4   2      722.20      722.35     36.02 o 
   5   4   2       67.75       62.88      2.01 o 
   6   4   2       74.16       80.33      2.18 o 
   7   4   2       99.11       98.07      3.60 o 
   8   4   2       49.71       53.65      3.18 o 
   9   4   2       10.53        8.67      1.67 o 
  10   4   2       90.70       75.70      3.55 o 
  11   4   2      447.24      410.38     14.13 o 
  12   4   2      145.34      142.04      5.43 o 
  13   4   2       15.13       19.04      1.95 o 
  14   4   2      128.10      137.63      5.22 o 
  15   4   2       78.00       77.21      2.97 o 
  16   4   2       54.16       52.90      3.50 o 
 -16   5   2        2.11        1.55      2.87 o 
 -15   5   2        8.96        8.78      2.76 o 
 -14   5   2        0.14        4.00      2.26 o 
 -13   5   2       93.43       88.38      3.26 o 
 -12   5   2      273.06      264.71     14.41 o 
 -11   5   2       35.99       30.97      2.66 o 
 -10   5   2       93.75       81.67      2.73 o 
  -9   5   2        1.51        2.66      2.40 o 
  -8   5   2        2.38        5.50      2.39 o 
  -7   5   2       51.40       63.15      2.51 o 
  -6   5   2       71.26       67.74      3.51 o 
  -5   5   2        0.02       -0.28      3.88 o 
  -4   5   2      211.44      240.98      6.33 o 
  -3   5   2       59.71       57.40      4.42 o 
  -2   5   2       45.56       40.98      2.59 o 
  -1   5   2        7.19       13.08      2.47 o 
   0   5   2       47.33       56.69      3.21 o 
   1   5   2       40.84       48.61      5.18 o 
   2   5   2     4037.21     4362.27     82.70 o 
   3   5   2     1088.71     1142.00     29.63 o 
   4   5   2       42.14       39.91      2.10 o 
   5   5   2        2.23        0.81      1.95 o 
   6   5   2      420.69      417.24     15.99 o 
   7   5   2       26.04       25.05      2.24 o 
   8   5   2      656.35      596.40     28.45 o 
   9   5   2      543.61      497.67     14.31 o 
  10   5   2       25.18       24.05      2.52 o 
  11   5   2       36.20       31.78      2.33 o 
  12   5   2       10.71        5.88      2.36 o 
  13   5   2        1.34        1.98      2.48 o 
  14   5   2        1.66        5.80      2.62 o 
  15   5   2        0.33       12.97      2.86 o 
 -15   6   2        2.25        4.49      3.36 o 
 -14   6   2      144.92      152.34      3.61 o 
 -13   6   2      312.05      352.13      8.13 o 
 -12   6   2      457.31      432.81      8.55 o 
 -11   6   2        9.94       11.39      2.28 o 
 -10   6   2      741.61      639.72     17.24 o 
  -9   6   2       16.81       19.17      2.41 o 
  -8   6   2      124.27      136.64      4.09 o 
  -7   6   2       14.79       20.68      2.65 o 
  -6   6   2      554.00      559.28     29.18 o 
  -5   6   2        0.13        1.36      3.98 o 
  -4   6   2     1800.10     1924.22     11.51 o 
  -3   6   2      118.49      121.50      4.73 o 
  -2   6   2      371.97      381.77      4.07 o 
  -1   6   2        0.96        2.04      2.82 o 
   0   6   2     1816.73     1908.56      8.71 o 
   1   6   2       76.35       87.22      2.36 o 
   2   6   2     3193.26     3456.65     47.96 o 
   3   6   2     2601.47     2623.92     55.87 o 
   4   6   2     1849.59     1861.05     24.71 o 
   5   6   2       80.65       80.28      1.97 o 
   6   6   2      567.62      531.84     27.44 o 
   7   6   2        6.88       10.55      2.52 o 
   8   6   2       83.01       77.83      3.65 o 
   9   6   2       14.14       14.50      1.96 o 
  10   6   2       89.50       87.22      3.51 o 
  11   6   2        5.88        7.44      2.26 o 
  12   6   2       67.14       64.76      3.42 o 
  13   6   2        0.79        1.58      6.03 o 
  14   6   2        9.47        8.75      3.42 o 
  15   6   2       22.47       25.36      3.36 o 
 -15   7   2       31.62       37.65      5.06 o 
 -14   7   2       22.34       19.13      2.65 o 
 -13   7   2      103.29      107.07      2.90 o 
 -12   7   2      278.23      265.34      6.67 o 
 -11   7   2       41.79       33.48      2.18 o 
 -10   7   2        5.03        2.77      2.05 o 
  -9   7   2      101.57       86.93      3.30 o 
  -8   7   2       15.30       20.07      3.29 o 
  -7   7   2      185.83      208.11     15.29 o 
  -6   7   2      569.35      570.24      7.00 o 
  -5   7   2        0.82       -0.64      3.61 o 
  -4   7   2      318.80      332.81      5.85 o 
  -3   7   2      233.34      242.13      3.35 o 
  -2   7   2        0.26        2.69      2.33 o 
  -1   7   2     1029.49     1056.28     58.41 o 
   0   7   2       11.01       18.74      2.30 o 
   1   7   2       19.13       11.05      2.92 o 
   2   7   2       54.18       61.63      2.04 o 
   3   7   2       81.72       86.01      2.25 o 
   4   7   2      214.64      235.11      5.80 o 
   5   7   2      370.56      389.60     11.17 o 
   6   7   2     2115.06     2044.65    137.61 o 
   7   7   2       20.77       21.18      2.08 o 
   8   7   2       53.44       49.14      6.09 o 
   9   7   2       13.05       16.46      2.27 o 
  10   7   2      156.41      155.18      4.73 o 
  11   7   2       91.66       74.82      2.34 o 
  12   7   2       86.02      103.79      7.07 o 
  13   7   2        0.33        0.18      4.28 o 
  14   7   2       26.05       28.26      3.26 o 
 -14   8   2       31.58       34.15      3.37 o 
 -13   8   2        1.87        2.38      4.13 o 
 -12   8   2        0.76        4.37      4.43 o 
 -11   8   2      181.85      168.15     11.39 o 
 -10   8   2       13.50       17.90      2.73 o 
  -9   8   2        7.32        8.19      2.60 o 
  -8   8   2      125.74      100.42      5.60 o 
  -7   8   2       22.50       21.40      2.51 o 
  -6   8   2       41.56       42.62      3.25 o 
  -5   8   2       51.39       53.28      3.13 o 
  -4   8   2       11.59       11.03      4.16 o 
  -3   8   2      208.91      206.65      6.34 o 
  -2   8   2        0.45        4.57      2.29 o 
  -1   8   2       69.91       86.71      3.93 o 
   0   8   2        9.40       15.77      2.99 o 
   1   8   2      930.97     1015.19      7.04 o 
   2   8   2        1.93        0.19      2.35 o 
   3   8   2      770.66      800.89     24.53 o 
   4   8   2      609.04      592.18     28.77 o 
   5   8   2       41.88       38.22      3.30 o 
   6   8   2      200.25      205.54      5.44 o 
   7   8   2      842.95      772.78     27.63 o 
   8   8   2        6.59        8.65      3.63 o 
   9   8   2      102.65       97.25      2.83 o 
  10   8   2       59.09       56.68      2.90 o 
  11   8   2       15.57       14.57      2.84 o 
  12   8   2        4.80        9.14      2.82 o 
  13   8   2      105.91      120.41     10.04 o 
  14   8   2        6.61        0.37      3.32 o 
 -13   9   2       56.26       57.27      3.89 o 
 -12   9   2        1.62        4.49      4.80 o 
 -11   9   2       27.74       24.05      2.64 o 
 -10   9   2        5.82        7.80      2.98 o 
  -9   9   2        4.59        5.70      2.70 o 
  -8   9   2        2.07        4.29      2.64 o 
  -7   9   2       31.43       29.60      2.29 o 
  -6   9   2      154.24      167.13      3.76 o 
  -5   9   2      765.19      859.46      7.74 o 
  -4   9   2       15.95       20.65      4.31 o 
  -3   9   2      118.51      112.26      8.47 o 
  -2   9   2       94.61      103.23      4.56 o 
  -1   9   2        8.17        9.99      2.93 o 
   0   9   2      123.12      123.33      6.00 o 
   1   9   2       26.02       34.03      2.69 o 
   2   9   2      116.95      118.00      3.62 o 
   3   9   2      295.62      304.36     12.23 o 
   4   9   2      850.80      849.86     42.97 o 
   5   9   2       84.57       84.02      7.30 o 
   6   9   2      202.85      205.68      9.15 o 
   7   9   2       44.72       47.02      3.14 o 
   8   9   2        5.30       11.58      2.28 o 
   9   9   2       21.35       14.41      2.29 o 
  10   9   2       47.07       39.29      2.36 o 
  11   9   2       58.51       54.22      2.82 o 
  12   9   2        2.14        0.29      3.40 o 
  13   9   2       70.76       80.82      8.19 o 
 -13  10   2       13.22        8.50      2.99 o 
 -12  10   2        6.45        4.57      2.80 o 
 -11  10   2        5.44        2.44      3.73 o 
 -10  10   2       34.92       34.20      2.73 o 
  -9  10   2      123.80      102.88      4.86 o 
  -8  10   2      892.56      866.11     27.29 o 
  -7  10   2        0.33       -2.54      2.58 o 
  -6  10   2        0.76        0.84      4.55 o 
  -5  10   2       11.58       14.51      2.92 o 
  -4  10   2        0.39        2.42      4.90 o 
  -3  10   2        0.28        1.88      3.40 o 
  -2  10   2     1593.84     1527.67     53.72 o 
  -1  10   2      163.58      188.80      3.56 o 
   0  10   2       92.50      111.84      3.28 o 
   1  10   2       53.30       56.65      2.75 o 
   2  10   2       82.81       83.23      3.26 o 
   3  10   2        8.04        5.35      2.22 o 
   4  10   2     2154.40     2157.30     82.64 o 
   5  10   2      803.52      756.79     28.75 o 
   6  10   2      223.72      211.79     10.02 o 
   7  10   2       64.97       68.43      4.11 o 
   8  10   2       12.72       17.06      5.20 o 
   9  10   2       92.19       91.18      8.13 o 
  10  10   2      125.64      118.86      7.75 o 
  11  10   2       36.70       40.03      4.31 o 
  12  10   2       43.90       44.56      2.98 o 
 -12  11   2       16.94       19.17      3.50 o 
 -11  11   2       28.70       32.90      3.52 o 
 -10  11   2        0.88        4.70      3.13 o 
  -9  11   2       36.60       29.27      3.06 o 
  -8  11   2      150.28      154.61      3.34 o 
  -7  11   2        6.97        4.93      2.78 o 
  -6  11   2       31.06       25.91      2.87 o 
  -5  11   2      267.71      278.61     21.06 o 
  -4  11   2       16.58       15.55      3.56 o 
  -3  11   2       77.24       84.53      2.90 o 
  -2  11   2       20.90       16.80      5.01 o 
  -1  11   2       38.73       45.87      4.14 o 
   0  11   2       10.27        9.72      5.51 o 
   1  11   2       33.15       32.97      2.68 o 
   2  11   2        0.76        3.54      2.62 o 
   3  11   2       58.30       67.84      7.68 o 
   4  11   2      354.58      355.30     13.15 o 
   5  11   2      285.45      274.01     23.44 o 
   6  11   2        0.28        0.81      2.56 o 
   7  11   2       10.44       10.67      2.88 o 
   8  11   2        4.63        8.55      2.31 o 
   9  11   2        3.19        2.54      2.63 o 
  10  11   2       63.56       53.42      2.47 o 
  11  11   2       77.35       73.68      3.09 o 
 -10  12   2       17.85       17.41      4.16 o 
  -9  12   2       18.09       26.39      3.55 o 
  -8  12   2        6.84        8.01      3.80 o 
  -7  12   2       21.85       32.65      4.48 o 
  -6  12   2      114.36      115.06      3.23 o 
  -5  12   2       13.82       12.23      2.89 o 
  -4  12   2       14.15       16.05      3.46 o 
  -3  12   2       72.89       79.46      4.59 o 
  -2  12   2        0.12        1.11      3.38 o 
  -1  12   2        0.39       11.63      7.94 o 
   0  12   2        7.55        9.96      2.69 o 
   1  12   2       12.22       12.98      2.79 o 
   2  12   2      219.50      231.24     10.13 o 
   3  12   2      412.27      429.54     20.27 o 
   4  12   2       12.73       17.89      2.20 o 
   5  12   2      115.96      114.80      4.11 o 
   6  12   2      157.70      150.31      4.02 o 
   7  12   2       32.92       23.69      3.07 o 
   8  12   2        6.49        7.23      3.13 o 
   9  12   2       21.69       17.79      3.34 o 
  10  12   2       14.59       19.47      3.45 o 
  -9  13   2        0.36        3.53      4.41 o 
  -8  13   2        1.44        8.18      5.41 o 
  -7  13   2       79.64       74.08      4.61 o 
  -6  13   2        0.35       -1.82      3.69 o 
  -5  13   2       10.89       17.08      3.04 o 
  -4  13   2        0.09        3.26      3.80 o 
  -3  13   2       26.51       27.39      3.68 o 
  -2  13   2        1.41       -0.63      2.89 o 
  -1  13   2       39.45       34.43      3.72 o 
   0  13   2        0.63        8.79      3.64 o 
   1  13   2        6.02       12.16      3.51 o 
   2  13   2       10.98       14.89      4.75 o 
   3  13   2        0.07       -1.14      2.54 o 
   4  13   2       40.73       33.99      5.14 o 
   5  13   2       59.69       61.82      5.50 o 
   6  13   2      128.87      122.73     10.12 o 
   7  13   2        3.75       13.17      3.96 o 
   8  13   2        5.21        6.24      3.35 o 
  -7  14   2       62.96       44.28      2.84 o 
  -6  14   2       12.70       12.60      3.34 o 
  -5  14   2        0.19        1.01      3.29 o 
  -4  14   2       27.53       32.85      7.66 o 
  -3  14   2       17.04       18.45      4.43 o 
  -2  14   2        8.80        8.33      3.15 o 
  -1  14   2       51.13       54.22      3.20 o 
   0  14   2        0.54        5.59      6.67 o 
   1  14   2       53.51       59.62      3.97 o 
   2  14   2        6.30       10.65      2.51 o 
   3  14   2      148.16      127.70      6.08 o 
   4  14   2       79.38       77.70      6.06 o 
   5  14   2       33.41       21.29      2.65 o 
   6  14   2       12.95       15.13      2.93 o 
  -3  15   2       79.46       76.55     10.95 o 
  -2  15   2       24.66       27.34      4.22 o 
  -1  15   2        1.10        1.86      3.37 o 
   0  15   2        0.04        4.95      3.37 o 
   1  15   2        4.80        6.75      3.38 o 
   2  15   2        0.43        6.89      3.36 o 
   3  15   2      246.17      205.43     18.75 o 
 -17   1   3        0.29       -2.77      3.45 o 
 -16   1   3       49.87       67.52      4.15 o 
 -15   1   3       12.21        8.44      3.59 o 
 -14   1   3       68.41       76.23      3.32 o 
 -13   1   3      140.32      133.07      3.32 o 
 -12   1   3      366.41      326.02     11.12 o 
 -11   1   3       19.21       17.14      1.98 o 
 -10   1   3      914.27      836.70     23.31 o 
  -9   1   3      103.71       92.75      6.30 o 
  -8   1   3      258.50      197.03     10.90 o 
  -7   1   3      690.68      675.50     18.76 o 
  -6   1   3      336.18      325.52     20.58 o 
  -5   1   3      137.15      134.29      4.63 o 
  -4   1   3      465.85      421.49      7.59 o 
  -3   1   3     1138.19     1032.69     13.71 o 
  -2   1   3      234.41      212.93      7.65 o 
  -1   1   3      406.59      404.43      8.77 o 
   0   1   3     1445.30     1336.24     31.45 o 
   1   1   3     3624.03     3368.12    139.03 o 
   2   1   3      628.34      573.41     20.89 o 
   3   1   3      617.96      609.68     21.31 o 
   4   1   3        0.96        0.59      1.58 o 
   5   1   3     1123.18     1099.98     39.83 o 
   6   1   3       31.53       29.19      2.06 o 
   7   1   3      780.26      763.59     28.26 o 
   8   1   3        2.14        1.43      1.60 o 
   9   1   3      303.32      296.86      8.25 o 
  10   1   3      106.46       91.33      2.87 o 
  11   1   3        0.28        0.97      1.70 o 
  12   1   3        0.82        1.88      1.79 o 
  13   1   3        4.00        8.02      2.35 o 
  14   1   3        0.00        1.33      1.98 o 
  15   1   3        4.29        8.08      2.86 o 
  16   1   3        0.29        0.55      2.50 o 
 -16   2   3       15.31       24.26      2.82 o 
 -15   2   3       17.83       18.29      3.06 o 
 -14   2   3        0.34        0.23      2.46 o 
 -13   2   3       45.76       48.24      2.85 o 
 -12   2   3        0.01        2.71      2.81 o 
 -11   2   3      131.74      139.46      3.21 o 
 -10   2   3        4.67        2.91      2.47 o 
  -9   2   3      126.11      108.35      6.94 o 
  -8   2   3      391.22      304.45      5.65 o 
  -7   2   3       56.18       52.31      3.00 o 
  -6   2   3      123.26      124.42      7.68 o 
  -5   2   3       79.81       67.81      3.56 o 
  -4   2   3        6.75        7.46      4.10 o 
  -3   2   3       18.42       17.54      6.95 o 
  -2   2   3      359.03      362.87      6.18 o 
  -1   2   3     2384.41     2249.38    114.34 o 
   0   2   3       46.28       51.17      2.04 o 
   1   2   3      655.87      627.05     10.39 o 
   2   2   3       49.55       52.10      2.02 o 
   3   2   3     1419.31     1437.23     35.42 o 
   4   2   3       59.76       70.62      2.84 o 
   5   2   3      462.84      452.76      4.50 o 
   6   2   3      272.02      301.87      3.73 o 
   7   2   3        0.90        1.87      1.57 o 
   8   2   3      275.35      254.62     12.58 o 
   9   2   3      549.77      545.09      3.93 o 
  10   2   3      320.05      278.35     16.27 o 
  11   2   3       27.79       26.31      1.69 o 
  12   2   3       17.19       16.62      1.84 o 
  13   2   3       16.60       20.14      2.16 o 
  14   2   3        0.73        2.24      2.41 o 
  15   2   3       48.37       53.41      4.04 o 
  16   2   3       86.39       99.60      3.16 o 
 -16   3   3      138.89      146.41      6.14 o 
 -15   3   3       48.39       56.20      7.25 o 
 -14   3   3        4.08        5.10      2.91 o 
 -13   3   3      138.27      135.80      8.58 o 
 -12   3   3      116.85      127.93      6.01 o 
 -11   3   3     1576.76     1510.95    103.79 o 
 -10   3   3      343.99      338.64     17.85 o 
  -9   3   3        6.86        6.63      2.12 o 
  -8   3   3        0.38        1.51      2.04 o 
  -7   3   3        5.34        9.55      3.43 o 
  -6   3   3      229.85      230.98      3.66 o 
  -5   3   3     3072.05     3042.66     31.76 o 
  -4   3   3       33.27       24.82      3.64 o 
  -3   3   3       45.08       29.08      4.66 o 
  -2   3   3      413.46      402.41      6.01 o 
  -1   3   3     2799.74     2947.86    199.10 o 
   0   3   3     1512.49     1606.89     20.61 o 
   1   3   3      132.81      125.15      4.39 o 
   2   3   3       60.82       53.15      2.99 o 
   3   3   3      301.20      315.91      6.56 o 
   4   3   3      398.24      384.21     13.19 o 
   5   3   3     1062.60      986.73     16.52 o 
   6   3   3      120.51      129.35      4.96 o 
   7   3   3      445.51      405.32      9.82 o 
   8   3   3        3.65        4.94      1.73 o 
   9   3   3       12.21       11.63      2.07 o 
  10   3   3        3.37        4.67      1.88 o 
  11   3   3       10.44       10.56      1.79 o 
  12   3   3       21.77       33.25      2.31 o 
  13   3   3        1.57        5.24      2.40 o 
  14   3   3        6.97        7.80      2.10 o 
  15   3   3        2.42        4.12      3.43 o 
  16   3   3       24.33       32.64      2.30 o 
 -16   4   3        3.87        8.61      3.35 o 
 -15   4   3      158.46      179.60      5.21 o 
 -14   4   3        2.13        5.53      2.56 o 
 -13   4   3        0.42       -0.72      2.42 o 
 -12   4   3      205.40      196.41      8.40 o 
 -11   4   3     1085.85     1021.47     17.06 o 
 -10   4   3        1.65       -0.24      2.52 o 
  -9   4   3      254.61      240.30      9.94 o 
  -8   4   3       34.60       31.25      2.57 o 
  -7   4   3        6.58        2.29      2.80 o 
  -6   4   3        0.05        3.37      2.01 o 
  -5   4   3     1324.66     1275.33     71.76 o 
  -4   4   3       73.25       84.63     12.84 o 
  -3   4   3      532.45      574.28     10.93 o 
  -2   4   3        0.03        0.42      2.45 o 
  -1   4   3      159.77      145.88      8.28 o 
   0   4   3     1401.06     1373.50     35.83 o 
   1   4   3      567.13      689.22      7.48 o 
   2   4   3     1337.66     1425.82     22.00 o 
   3   4   3      312.85      360.36      7.79 o 
   4   4   3      147.37      161.42      3.13 o 
   5   4   3      193.67      219.10      6.48 o 
   6   4   3        0.28        1.12      1.61 o 
   7   4   3     1523.87     1401.37     47.63 o 
   8   4   3       83.56       95.44      2.39 o 
   9   4   3      351.92      338.84     17.81 o 
  10   4   3       65.30       60.43      4.63 o 
  11   4   3      170.51      164.54      8.64 o 
  12   4   3        0.03        2.11      2.22 o 
  13   4   3       46.65       54.69      3.49 o 
  14   4   3       11.72       10.94      2.34 o 
  15   4   3       11.93       20.76      2.51 o 
 -16   5   3       22.04       22.96      3.03 o 
 -15   5   3      131.38      148.41      5.55 o 
 -14   5   3      247.01      247.90      7.59 o 
 -13   5   3       17.31       20.57      2.86 o 
 -12   5   3      152.25      170.17      8.10 o 
 -11   5   3       88.75       92.43      3.75 o 
 -10   5   3      153.02      150.94      7.13 o 
  -9   5   3      273.38      287.75     23.82 o 
  -8   5   3       38.59       27.45      3.28 o 
  -7   5   3     1161.02     1086.01     68.12 o 
  -6   5   3     1171.04     1216.30    112.89 o 
  -5   5   3      276.10      264.79      9.48 o 
  -4   5   3       12.91       18.94      2.93 o 
  -3   5   3       59.90       60.37      3.31 o 
  -2   5   3      285.34      285.95      7.58 o 
  -1   5   3       52.71       57.31      2.81 o 
   0   5   3      376.15      395.97      8.37 o 
   1   5   3      406.61      391.87      8.88 o 
   2   5   3       39.58       66.00      5.96 o 
   3   5   3      382.31      435.75      6.93 o 
   4   5   3      113.28      102.94      6.52 o 
   5   5   3      317.47      341.56      9.19 o 
   6   5   3      171.72      146.42      5.76 o 
   7   5   3     1454.84     1365.28     25.10 o 
   8   5   3      984.85      965.04     32.27 o 
   9   5   3      225.87      218.78      9.51 o 
  10   5   3       20.14       14.02      2.00 o 
  11   5   3      158.72      158.78      4.81 o 
  12   5   3      109.68      104.29      2.39 o 
  13   5   3       21.24       32.93      3.78 o 
  14   5   3       39.45       49.99      3.21 o 
  15   5   3       60.56       58.10      4.66 o 
 -15   6   3        6.64        0.49      3.26 o 
 -14   6   3       64.80       61.90      3.34 o 
 -13   6   3        2.92        6.97      2.60 o 
 -12   6   3       50.17       56.56      2.90 o 
 -11   6   3      141.64      137.21      4.46 o 
 -10   6   3      493.20      431.50     50.77 o 
  -9   6   3        0.88        2.78      2.99 o 
  -8   6   3       13.63       13.78      3.01 o 
  -7   6   3       45.51       51.08      2.50 o 
  -6   6   3      135.69      127.70      3.54 o 
  -5   6   3      283.26      266.29     18.87 o 
  -4   6   3      120.63      125.20      5.94 o 
  -3   6   3       24.73       36.81      2.43 o 
  -2   6   3        3.78        1.07      2.34 o 
  -1   6   3       44.28       42.64      4.78 o 
   0   6   3       13.76       17.09      2.95 o 
   1   6   3      165.46      206.23      7.60 o 
   2   6   3       34.81       37.00      2.11 o 
   3   6   3       41.42       32.63      1.87 o 
   4   6   3       47.64       47.02      3.28 o 
   5   6   3       66.59       57.17      2.76 o 
   6   6   3      399.71      376.00     15.20 o 
   7   6   3       25.81       27.43      2.16 o 
   8   6   3      415.61      387.17     12.20 o 
   9   6   3      176.12      170.01     12.50 o 
  10   6   3       93.61       92.56      2.51 o 
  11   6   3       23.67       26.19      5.44 o 
  12   6   3       59.20       62.00      3.82 o 
  13   6   3        2.69        4.74      2.78 o 
  14   6   3       62.72       85.83      6.07 o 
  15   6   3        7.61       15.68      5.94 o 
 -15   7   3       22.68       24.94      2.98 o 
 -14   7   3       80.99       83.45      5.34 o 
 -13   7   3      625.04      625.49     12.51 o 
 -12   7   3       61.60       67.98      4.54 o 
 -11   7   3       52.84       52.84      4.10 o 
 -10   7   3       55.65       63.43      2.96 o 
  -9   7   3        4.77       13.12      3.07 o 
  -8   7   3      118.42      112.63      2.82 o 
  -7   7   3      321.42      298.75     29.25 o 
  -6   7   3      169.62      174.62      3.72 o 
  -5   7   3      129.07      135.19      5.85 o 
  -4   7   3       14.62       10.17      2.98 o 
  -3   7   3        1.59        4.89      2.50 o 
  -2   7   3      186.45      195.64     12.26 o 
  -1   7   3      795.74      842.02     52.50 o 
   0   7   3      200.98      234.66     10.61 o 
   1   7   3       66.06       59.45      2.46 o 
   2   7   3       10.23       12.78      2.09 o 
   3   7   3      512.76      530.51     10.26 o 
   4   7   3        1.47        2.60      2.35 o 
   5   7   3       84.39       76.13      5.19 o 
   6   7   3      966.23      922.78     61.05 o 
   7   7   3      625.02      602.29     38.31 o 
   8   7   3       25.62       27.86      2.55 o 
   9   7   3      192.38      178.67      4.42 o 
  10   7   3       37.46       31.86      2.16 o 
  11   7   3        0.49       -0.36      2.93 o 
  12   7   3       56.59       55.78      2.99 o 
  13   7   3       32.48       41.24      4.78 o 
  14   7   3       27.79       38.89      7.19 o 
 -14   8   3        0.08        3.33      3.59 o 
 -13   8   3      124.27      118.88      3.79 o 
 -12   8   3        0.01        1.63      2.99 o 
 -11   8   3       60.74       54.12      3.05 o 
 -10   8   3       87.54       86.96      4.31 o 
  -9   8   3      110.11      108.64      9.66 o 
  -8   8   3       13.47       11.37      2.60 o 
  -7   8   3      174.64      190.39      5.56 o 
  -6   8   3      117.01      132.28      5.97 o 
  -5   8   3      355.59      359.30      6.26 o 
  -4   8   3      258.81      260.88     23.18 o 
  -3   8   3      287.91      313.85     10.10 o 
  -2   8   3       30.16       34.61      3.07 o 
  -1   8   3       78.87       92.81      3.17 o 
   0   8   3      244.16      287.79     13.07 o 
   1   8   3        0.76        3.62      2.86 o 
   2   8   3        0.01        2.18      2.36 o 
   3   8   3      464.40      449.44      7.15 o 
   4   8   3      955.62      983.73     14.10 o 
   5   8   3       63.43       59.38      3.80 o 
   6   8   3      796.88      774.16     25.13 o 
   7   8   3        0.14        1.02      2.17 o 
   8   8   3       63.89       68.68      4.40 o 
   9   8   3       29.58       31.42      4.08 o 
  10   8   3      183.79      163.17     13.27 o 
  11   8   3        0.91       10.28      2.52 o 
  12   8   3      134.09      141.13      4.58 o 
  13   8   3       47.34       46.04      2.67 o 
 -13   9   3       43.04       35.94      2.99 o 
 -12   9   3       14.46       15.68      4.66 o 
 -11   9   3       30.07       45.89      9.68 o 
 -10   9   3       10.91        7.13      3.44 o 
  -9   9   3      118.88      121.68      8.82 o 
  -8   9   3       50.30       47.16      6.60 o 
  -7   9   3      462.84      458.48      6.96 o 
  -6   9   3       31.24       27.67      4.71 o 
  -5   9   3        2.12       -1.15      2.55 o 
  -4   9   3        9.13       15.51      3.08 o 
  -3   9   3      869.56      971.35      5.23 o 
  -2   9   3       84.20       97.07      2.74 o 
  -1   9   3       14.89       19.50      4.22 o 
   0   9   3      199.75      236.17     14.58 o 
   1   9   3      205.64      241.88      6.32 o 
   2   9   3        0.08       -0.09      2.33 o 
   3   9   3      226.03      229.58      4.93 o 
   4   9   3      344.46      345.75      5.98 o 
   5   9   3     1092.42     1064.83     59.04 o 
   6   9   3      351.61      341.19     22.92 o 
   7   9   3        2.02        4.49      2.29 o 
   8   9   3       67.88       58.49      7.14 o 
   9   9   3        7.94       11.10      2.80 o 
  10   9   3        7.82        8.22      3.25 o 
  11   9   3       69.34       79.99      4.02 o 
  12   9   3       35.46       31.73      2.58 o 
  13   9   3       33.35       27.55      4.68 o 
 -12  10   3       12.65       19.82      4.08 o 
 -11  10   3        9.63       13.51      3.13 o 
 -10  10   3        0.17        2.93      3.72 o 
  -9  10   3       22.81       26.71      5.14 o 
  -8  10   3       48.24       48.88      3.56 o 
  -7  10   3       16.57       18.76      5.81 o 
  -6  10   3        3.43        7.85      3.27 o 
  -5  10   3       42.82       51.28      3.33 o 
  -4  10   3       15.62       22.79      2.58 o 
  -3  10   3       10.10        9.55      2.58 o 
  -2  10   3       65.58       63.99      7.60 o 
  -1  10   3       24.35       21.84      4.52 o 
   0  10   3       12.17       14.06      3.15 o 
   1  10   3        6.40        7.67      2.50 o 
   2  10   3      101.40       98.73      5.42 o 
   3  10   3       65.50       68.31      3.60 o 
   4  10   3       33.74       30.85      3.26 o 
   5  10   3       95.54       94.37      2.36 o 
   6  10   3       51.90       50.50      4.58 o 
   7  10   3       19.66       13.92      2.77 o 
   8  10   3        1.98        4.42      3.11 o 
   9  10   3        6.79        7.76      2.52 o 
  10  10   3       27.57       25.24      3.14 o 
  11  10   3       63.57       61.44      2.90 o 
  12  10   3        0.41        0.61      2.95 o 
 -11  11   3       19.41       16.96      4.15 o 
 -10  11   3        1.23        0.29      3.38 o 
  -9  11   3       26.84       30.00      3.12 o 
  -8  11   3       11.26       10.80      6.73 o 
  -7  11   3       15.99       17.34      3.53 o 
  -6  11   3      198.12      199.57     16.02 o 
  -5  11   3      265.09      276.42      5.14 o 
  -4  11   3      211.62      241.19      3.90 o 
  -3  11   3        0.46       -0.31      2.59 o 
  -2  11   3        3.78        4.36      2.60 o 
  -1  11   3       13.03       20.18      4.27 o 
   0  11   3        3.49        4.93      3.21 o 
   1  11   3       32.69       36.27      2.73 o 
   2  11   3      197.27      204.38      9.25 o 
   3  11   3       10.98       13.13      2.71 o 
   4  11   3      138.08      131.12     11.40 o 
   5  11   3      134.13      134.68      4.51 o 
   6  11   3       23.65       22.47      2.47 o 
   7  11   3        5.43        7.40      2.58 o 
   8  11   3       35.41       37.13      2.68 o 
   9  11   3       31.87       28.98      2.51 o 
  10  11   3      204.22      194.03      8.31 o 
  11  11   3        5.45        6.11      2.60 o 
 -10  12   3        2.35        7.63      3.40 o 
  -9  12   3        3.86        5.01      3.24 o 
  -8  12   3       75.45       79.46      3.49 o 
  -7  12   3        9.81       11.88      2.68 o 
  -6  12   3        0.06        2.67      2.94 o 
  -5  12   3        3.33       -1.17      3.51 o 
  -4  12   3        0.38        6.46      2.88 o 
  -3  12   3        0.93        0.81      4.27 o 
  -2  12   3      288.68      311.24      3.70 o 
  -1  12   3      147.18      140.84     20.36 o 
   0  12   3        7.98        8.01      2.80 o 
   1  12   3        1.77        3.78      2.43 o 
   2  12   3       26.60       29.58      2.26 o 
   3  12   3       92.05       99.14      5.01 o 
   4  12   3      506.91      472.39      3.91 o 
   5  12   3     1011.58      961.51     51.43 o 
   6  12   3        0.25       -2.08      2.64 o 
   7  12   3       49.82       50.32      3.25 o 
   8  12   3        3.97        6.86      3.60 o 
   9  12   3       14.52       13.13      2.85 o 
  -8  13   3       74.84       70.53      3.52 o 
  -7  13   3      289.40      280.96     12.55 o 
  -6  13   3        5.48        9.29      3.22 o 
  -5  13   3        2.03        3.27      3.82 o 
  -4  13   3       48.53       50.45      3.86 o 
  -3  13   3       20.05       21.34      3.68 o 
  -2  13   3        2.65        3.09      3.02 o 
  -1  13   3      162.33      165.43      5.99 o 
   0  13   3       19.24       16.58      2.58 o 
   1  13   3       92.34       93.89      6.15 o 
   2  13   3       10.69       12.97      2.55 o 
   3  13   3        0.00       -0.20      3.01 o 
   4  13   3      373.87      390.58     11.84 o 
   5  13   3      381.64      342.23      3.59 o 
   6  13   3      143.64      130.56      4.30 o 
   7  13   3       83.50       65.80      3.59 o 
   8  13   3       58.13       38.42      4.60 o 
  -6  14   3        7.80       22.89      8.35 o 
  -5  14   3        4.64        7.50      4.73 o 
  -4  14   3        0.40        6.97      3.20 o 
  -3  14   3       70.55       71.34      3.47 o 
  -2  14   3       55.09       64.88      4.07 o 
  -1  14   3       51.52       54.15      9.90 o 
   0  14   3       27.18       30.41      4.73 o 
   1  14   3       25.21       27.04      3.16 o 
   2  14   3        1.38        7.38      5.70 o 
   3  14   3       19.67       18.06      2.88 o 
   4  14   3        1.03        3.87      3.35 o 
   5  14   3       71.89       62.88      6.87 o 
  -2  15   3       38.46       30.39      4.33 o 
  -1  15   3       14.23       11.77      2.71 o 
   0  15   3       22.49       18.58      3.01 o 
   1  15   3        6.27       13.53      3.04 o 
 -16   0   4      457.96      421.12      6.14 o 
 -15   0   4       59.91       62.91      5.61 o 
 -14   0   4       36.00       40.55      5.06 o 
 -13   0   4       18.11       14.72      4.79 o 
 -12   0   4        9.66       13.29      4.58 o 
 -11   0   4       14.52       20.72      4.31 o 
 -10   0   4     9877.57    10345.55     21.79 o 
  -9   0   4       59.29       63.18      4.65 o 
  -8   0   4      258.13      243.61      4.40 o 
  -7   0   4      114.09       72.98      4.39 o 
  -3   0   4      628.67      613.04      8.46 o 
  -2   0   4      255.19      229.82      6.08 o 
  -1   0   4     2641.55     2481.84     53.27 o 
   0   0   4       21.21       18.94      2.51 o 
   1   0   4       32.22       43.63      3.10 o 
   2   0   4     2388.83     2414.59    197.65 o 
   3   0   4      165.39      185.94      4.18 o 
   4   0   4      238.63      268.82      4.70 o 
   5   0   4      162.75      213.21     11.94 o 
   6   0   4      160.14      151.25      6.69 o 
   7   0   4      889.52      851.82     60.56 o 
   8   0   4      522.85      493.57     27.38 o 
   9   0   4       20.66       19.78      5.81 o 
  10   0   4      482.60      506.05      4.46 o 
  11   0   4      296.34      282.46     14.89 o 
  12   0   4      141.82      140.47      6.15 o 
  13   0   4        0.19       -3.38      3.38 o 
  14   0   4        2.86        4.26      4.91 o 
  15   0   4        4.66        6.24      3.20 o 
 -16   1   4        0.26       -3.03      3.23 o 
 -15   1   4        1.63        4.53      3.75 o 
 -14   1   4       31.39       30.72      3.57 o 
 -13   1   4       29.19       27.97      2.60 o 
 -12   1   4        5.26        7.10      4.23 o 
 -11   1   4       20.05       21.15      2.68 o 
 -10   1   4     1154.50     1151.64     59.67 o 
  -9   1   4        8.26        7.85      2.97 o 
  -8   1   4       36.20       44.88      3.06 o 
  -7   1   4      350.95      300.20      5.32 o 
  -6   1   4       39.64       44.42      4.21 o 
  -5   1   4      492.15      428.85     46.93 o 
  -3   1   4      312.48      313.56      9.22 o 
  -2   1   4      334.52      321.74      6.38 o 
  -1   1   4      553.63      455.19     23.50 o 
   0   1   4      474.27      453.19     11.75 o 
   1   1   4      191.74      194.60      7.48 o 
   2   1   4     1962.62     2118.76     59.18 o 
   3   1   4       95.95      103.98      5.14 o 
   4   1   4      710.57      770.41     27.57 o 
   5   1   4        0.06        0.35      1.76 o 
   6   1   4       14.34       17.68      1.76 o 
   7   1   4       99.31      109.28      4.37 o 
   8   1   4      592.31      577.16      5.66 o 
   9   1   4     1080.04     1023.84     57.48 o 
  10   1   4       33.06       35.25      2.17 o 
  11   1   4      238.08      223.09      7.53 o 
  12   1   4      191.71      165.64      3.84 o 
  13   1   4        0.03        5.58      2.54 o 
  14   1   4       13.39       22.99      4.22 o 
  15   1   4        9.82       21.96      2.27 o 
 -16   2   4       24.82       20.46      3.43 o 
 -15   2   4        1.01       -0.76      3.68 o 
 -14   2   4        1.22        3.34      3.53 o 
 -13   2   4      176.56      168.75      3.04 o 
 -12   2   4      105.95       97.90      2.67 o 
 -11   2   4     1307.32     1256.12     24.32 o 
 -10   2   4        1.12        1.12      2.56 o 
  -9   2   4      117.37      106.16      7.22 o 
  -8   2   4      295.61      311.02      5.42 o 
  -7   2   4       68.04       50.62      2.59 o 
  -6   2   4     1322.98     1181.93    105.52 o 
  -5   2   4     1638.38     1550.92     14.66 o 
  -4   2   4     1489.58     1530.08     20.44 o 
  -3   2   4      261.20      274.96      5.39 o 
  -2   2   4      580.46      594.96      6.79 o 
  -1   2   4       34.15       45.51      2.46 o 
   0   2   4      720.81      722.78     28.88 o 
   1   2   4     2641.07     2692.74     45.82 o 
   2   2   4      347.73      356.99      9.68 o 
   3   2   4        6.21       10.34      1.79 o 
   4   2   4      243.24      221.50      4.98 o 
   5   2   4      131.36      127.27      3.43 o 
   6   2   4      847.77      856.76     35.14 o 
   7   2   4      274.86      272.37      2.51 o 
   8   2   4     2278.54     2273.29     40.20 o 
   9   2   4      219.74      217.17      4.48 o 
  10   2   4      285.01      292.49      8.45 o 
  11   2   4      372.75      341.10     11.83 o 
  12   2   4       25.55       26.48      1.98 o 
  13   2   4        9.16       14.94      2.31 o 
  14   2   4       80.76       91.25      3.77 o 
  15   2   4       12.34       21.12      2.38 o 
 -16   3   4        1.34        1.44      5.87 o 
 -15   3   4       37.16       45.36      3.29 o 
 -14   3   4       11.96       18.13      2.60 o 
 -13   3   4       26.66       25.19      2.48 o 
 -12   3   4       20.96       21.85      2.70 o 
 -11   3   4       27.78       25.40      3.44 o 
 -10   3   4      111.00       96.85      3.35 o 
  -9   3   4     1810.74     1725.08     83.67 o 
  -8   3   4      160.14      150.49      7.09 o 
  -7   3   4        0.15        0.81      2.08 o 
  -6   3   4        0.06        2.00      3.59 o 
  -5   3   4       61.76       75.56      6.54 o 
  -3   3   4      123.62      130.20      3.52 o 
  -2   3   4     2339.33     2518.70     11.23 o 
  -1   3   4      431.45      387.62      8.07 o 
   0   3   4      308.27      311.68     10.24 o 
   1   3   4      708.05      798.01     13.75 o 
   2   3   4       18.68       24.75      2.05 o 
   3   3   4      526.57      614.79     21.74 o 
   4   3   4      127.42      161.12      2.52 o 
   5   3   4       11.86       12.12      1.98 o 
   6   3   4      254.95      287.50      9.71 o 
   7   3   4      935.17      905.65     13.62 o 
   8   3   4        7.73        8.66      1.81 o 
   9   3   4      204.16      199.68      9.99 o 
  10   3   4      160.43      155.76      7.42 o 
  11   3   4        0.00        5.80      1.82 o 
  12   3   4        2.71        7.41      3.27 o 
  13   3   4        0.08        1.78      1.76 o 
  14   3   4       53.31       71.28      2.78 o 
  15   3   4        0.08        1.28      2.14 o 
 -16   4   4        0.00       -0.50      2.92 o 
 -15   4   4       19.41       20.64      2.90 o 
 -14   4   4       46.88       56.52      3.61 o 
 -13   4   4       22.11       22.83      2.93 o 
 -12   4   4      769.63      771.07     34.14 o 
 -11   4   4       60.67       55.03      7.25 o 
 -10   4   4      394.84      376.95     28.22 o 
  -9   4   4      232.16      210.21      5.05 o 
  -8   4   4      628.31      633.20     38.33 o 
  -7   4   4        0.19        2.63      2.63 o 
  -6   4   4      305.62      305.56     14.53 o 
  -5   4   4       64.20       73.58      4.68 o 
  -3   4   4       53.37       41.02      3.05 o 
  -2   4   4      224.78      233.04      4.90 o 
  -1   4   4       85.52       98.69      3.49 o 
   0   4   4        0.13        1.59      2.37 o 
   1   4   4     3347.51     3615.11     38.51 o 
   2   4   4     1918.94     2012.43     30.11 o 
   3   4   4       74.00       77.57      2.27 o 
   4   4   4      258.75      235.07      8.04 o 
   5   4   4        0.03        2.75      1.64 o 
   6   4   4      110.20       93.24      1.78 o 
   7   4   4       96.41      101.09      4.85 o 
   8   4   4      310.93      315.67      6.78 o 
   9   4   4      560.74      558.01     27.60 o 
  10   4   4       13.63       12.37      1.83 o 
  11   4   4       46.11       48.10      3.39 o 
  12   4   4       13.86       16.06      2.50 o 
  13   4   4       34.13       37.47      2.01 o 
  14   4   4       42.79       42.76      2.74 o 
  15   4   4       38.80       47.47      3.08 o 
 -15   5   4        0.95        1.72      3.27 o 
 -14   5   4       35.00       45.22      2.78 o 
 -13   5   4       34.80       40.01      3.02 o 
 -12   5   4       94.11       98.19      7.54 o 
 -11   5   4       74.07       72.11      5.00 o 
 -10   5   4       37.22       31.80      2.84 o 
  -9   5   4       94.27       72.48      2.43 o 
  -8   5   4        0.27        2.91      2.56 o 
  -7   5   4        2.22        3.77      2.23 o 
  -6   5   4      782.73      771.93      7.31 o 
  -5   5   4      247.79      234.61      8.08 o 
  -4   5   4      278.54      266.67     10.69 o 
  -3   5   4      167.43      157.89      4.04 o 
  -2   5   4       70.09       87.59      7.07 o 
  -1   5   4      179.68      176.00     18.83 o 
   0   5   4      610.32      663.86      9.16 o 
   1   5   4     1026.24     1162.83     42.34 o 
   2   5   4        6.90        8.90      1.77 o 
   3   5   4        8.19       11.16      2.05 o 
   4   5   4      146.76      146.86      4.70 o 
   5   5   4      420.62      408.01     18.91 o 
   6   5   4      217.42      212.76      5.90 o 
   7   5   4     1854.29     1824.19     60.91 o 
   8   5   4        2.69        3.48      1.64 o 
   9   5   4      202.32      206.47      4.06 o 
  10   5   4      216.49      219.71      6.19 o 
  11   5   4       36.92       44.80      2.18 o 
  12   5   4        0.86        6.12      2.02 o 
  13   5   4       62.29       78.07      2.77 o 
  14   5   4        2.57       12.10      4.48 o 
 -15   6   4       27.19       26.62      3.63 o 
 -14   6   4        8.38       11.76      3.89 o 
 -13   6   4       14.32       18.49      3.00 o 
 -12   6   4      142.80      123.68      7.58 o 
 -11   6   4      108.52      101.74      4.70 o 
 -10   6   4       12.35       14.48      2.86 o 
  -9   6   4      163.14      152.17      8.89 o 
  -8   6   4       43.35       54.29      5.54 o 
  -7   6   4        1.51        4.75      3.75 o 
  -6   6   4        4.77        8.56      3.69 o 
  -5   6   4       80.06       86.17      5.93 o 
  -4   6   4      567.62      531.25     25.82 o 
  -3   6   4        8.04       10.81      3.18 o 
  -2   6   4      168.68      142.03     10.30 o 
  -1   6   4       52.30       52.37      2.70 o 
   0   6   4     1129.61     1230.67     34.18 o 
   1   6   4        6.79       10.69      2.38 o 
   2   6   4       20.72       17.30      1.81 o 
   3   6   4      114.96      120.42      4.73 o 
   4   6   4       13.93       19.22      2.08 o 
   5   6   4      140.59      125.30      3.44 o 
   6   6   4      997.96      903.26     32.46 o 
   7   6   4      325.74      311.22     12.55 o 
   8   6   4        1.84        2.02      1.71 o 
   9   6   4       20.81       19.72      2.66 o 
  10   6   4       13.95       15.43      3.75 o 
  11   6   4       27.71       27.01      4.91 o 
  12   6   4       57.02       65.79      4.38 o 
  13   6   4      110.27      122.91      2.80 o 
  14   6   4        5.28        6.26      2.53 o 
 -14   7   4       43.39       53.26      4.45 o 
 -13   7   4        8.06        8.58      3.74 o 
 -12   7   4       26.81       27.79      2.84 o 
 -11   7   4        0.30        0.90      2.47 o 
 -10   7   4       44.23       55.61      3.37 o 
  -9   7   4       44.89       40.37      2.90 o 
  -8   7   4      206.43      211.38     15.95 o 
  -7   7   4      207.99      192.58      7.76 o 
  -6   7   4       11.55        8.55      4.34 o 
  -5   7   4       21.63       26.08      2.53 o 
  -4   7   4        2.43        3.77      2.94 o 
  -3   7   4      219.09      227.93      3.37 o 
  -2   7   4      553.50      590.54     14.51 o 
  -1   7   4        0.63        4.41      2.23 o 
   0   7   4       29.33       35.01      2.98 o 
   1   7   4       25.72       36.48      2.43 o 
   2   7   4       21.64       25.87      4.53 o 
   3   7   4        0.00        0.63      2.34 o 
   4   7   4      422.77      412.10     12.36 o 
   5   7   4        4.96        9.25      2.39 o 
   6   7   4      821.25      788.16     23.62 o 
   7   7   4        0.02       -2.69      2.69 o 
   8   7   4       30.88       36.44      2.61 o 
   9   7   4       70.69       63.68      2.48 o 
  10   7   4      214.89      189.40      2.48 o 
  11   7   4        2.73        5.86      2.77 o 
  12   7   4      132.14      151.14      7.91 o 
  13   7   4       12.43       13.06      2.90 o 
 -14   8   4       30.35       31.01      3.06 o 
 -13   8   4       68.75       74.70      3.46 o 
 -12   8   4        4.48        7.97      3.05 o 
 -11   8   4        0.04        3.38      3.09 o 
 -10   8   4      403.05      403.63     31.39 o 
  -9   8   4      403.39      386.74     11.53 o 
  -8   8   4        0.61        3.57      2.68 o 
  -7   8   4      216.39      211.95      6.04 o 
  -6   8   4       30.09       33.42      4.97 o 
  -5   8   4        8.60       12.10      4.13 o 
  -4   8   4      492.59      527.59     13.68 o 
  -3   8   4      108.22      108.03      3.11 o 
  -2   8   4        3.49        3.94      3.23 o 
  -1   8   4       25.64       25.44      2.44 o 
   0   8   4       40.33       40.97      2.20 o 
   1   8   4        1.24        7.35      4.69 o 
   2   8   4        7.49        4.41      1.87 o 
   3   8   4       30.47       43.56      3.21 o 
   4   8   4      171.56      175.86      7.82 o 
   5   8   4      115.51      113.60      5.19 o 
   6   8   4        3.19        5.95      2.14 o 
   7   8   4        4.55        6.67      2.25 o 
   8   8   4       53.92       51.36      4.49 o 
   9   8   4       37.82       37.85      2.47 o 
  10   8   4       22.39       23.61      4.27 o 
  11   8   4      115.56      132.81      5.44 o 
  12   8   4       40.85       39.91      3.27 o 
  13   8   4        3.14        7.49      2.35 o 
 -13   9   4       14.70       18.46      3.00 o 
 -12   9   4        6.97       10.21      3.18 o 
 -11   9   4       15.05       18.04      5.07 o 
 -10   9   4       23.00       32.44      3.58 o 
  -9   9   4        0.53        0.65      2.81 o 
  -8   9   4       57.22       64.73      3.06 o 
  -7   9   4       33.42       34.42      2.71 o 
  -6   9   4       19.59       14.83      3.26 o 
  -5   9   4       53.67       54.31      2.67 o 
  -4   9   4       38.36       38.50      3.17 o 
  -3   9   4       42.67       43.47      4.26 o 
  -2   9   4        0.79       -1.70      2.48 o 
  -1   9   4       18.95       20.43      2.68 o 
   0   9   4       66.92       75.52      2.65 o 
   1   9   4        1.03        1.71      3.00 o 
   2   9   4       90.99       83.78      3.25 o 
   3   9   4      178.10      170.58      8.84 o 
   4   9   4      321.17      290.07     16.43 o 
   5   9   4      193.69      189.02     13.10 o 
   6   9   4      422.28      400.84     22.28 o 
   7   9   4        1.17       -2.36      2.36 o 
   8   9   4        1.80        4.59      2.18 o 
   9   9   4       23.65       25.53      2.57 o 
  10   9   4      104.50       97.08      5.53 o 
  11   9   4       10.93       16.60      2.76 o 
  12   9   4       93.96       92.94      8.49 o 
 -12  10   4       34.88       34.24      4.24 o 
 -11  10   4        1.99        2.12      2.86 o 
 -10  10   4        4.49        7.31      3.12 o 
  -9  10   4       33.52       31.74      4.48 o 
  -8  10   4       18.69       22.52      2.21 o 
  -7  10   4      165.54      176.13      4.21 o 
  -6  10   4      121.87      140.96     13.80 o 
  -5  10   4       39.12       39.48      3.69 o 
  -4  10   4       22.64       36.39      4.51 o 
  -3  10   4      111.08      116.34      8.12 o 
  -2  10   4       61.95       57.08      5.59 o 
  -1  10   4      278.34      303.68      6.57 o 
   0  10   4       98.67      105.20      2.81 o 
   1  10   4       19.25       20.10      2.30 o 
   2  10   4      128.92      124.96      8.22 o 
   3  10   4       34.83       42.38      6.95 o 
   4  10   4      126.64      110.48      2.64 o 
   5  10   4      392.28      356.51     14.77 o 
   6  10   4       31.77       40.57      8.85 o 
   7  10   4      240.75      254.42     12.88 o 
   8  10   4      141.54      141.05      2.63 o 
   9  10   4       13.17       13.98      2.66 o 
  10  10   4        8.46       10.48      2.50 o 
  11  10   4      115.83       88.94      6.22 o 
 -11  11   4        1.02        1.79      4.21 o 
 -10  11   4       10.37       13.59      3.47 o 
  -9  11   4       26.05       26.25      4.05 o 
  -8  11   4       65.76       64.17      3.78 o 
  -7  11   4       24.55       32.74      4.10 o 
  -6  11   4        3.33        5.39      2.78 o 
  -5  11   4        0.00        0.34      3.37 o 
  -4  11   4        0.11       -1.84      2.70 o 
  -3  11   4        1.96        3.27      3.28 o 
  -2  11   4        0.11        1.01      2.58 o 
  -1  11   4       20.35       20.38      2.33 o 
   0  11   4        0.00        2.75      2.64 o 
   1  11   4        3.75        7.23      2.73 o 
   2  11   4        1.05       -1.21      2.59 o 
   3  11   4       24.37       25.99      6.19 o 
   4  11   4        4.76        4.31      3.43 o 
   5  11   4      101.73       79.37      4.44 o 
   6  11   4      113.42      117.13      7.71 o 
   7  11   4        4.91        8.02      2.97 o 
   8  11   4        0.01        4.60      2.40 o 
   9  11   4        2.31        8.09      3.20 o 
  10  11   4       11.44        9.26      4.68 o 
 -10  12   4       30.77       19.67      2.77 o 
  -9  12   4        0.09        5.26      3.55 o 
  -8  12   4       34.48       37.69      3.34 o 
  -7  12   4      345.81      302.40     20.56 o 
  -6  12   4      143.98      142.55      4.74 o 
  -5  12   4       20.32       13.89      3.06 o 
  -4  12   4        0.02        3.49      4.76 o 
  -3  12   4        3.82        4.18      3.47 o 
  -2  12   4       61.85       63.35      4.46 o 
  -1  12   4        0.28        1.93      2.78 o 
   0  12   4        0.39        2.87      2.79 o 
   1  12   4       12.15        9.56      2.87 o 
   2  12   4        1.29        5.46      2.41 o 
   3  12   4      108.04       97.29      6.49 o 
   4  12   4       12.75       18.62      3.65 o 
   5  12   4        3.62        2.59      3.03 o 
   6  12   4       12.33        9.10      2.22 o 
   7  12   4        2.09        1.49      3.18 o 
   8  12   4        1.48        3.55      3.29 o 
   9  12   4       15.47       14.27      2.79 o 
  -8  13   4       73.74       67.85      4.72 o 
  -7  13   4      126.89      118.39      6.47 o 
  -6  13   4       10.81        9.35      3.56 o 
  -5  13   4        0.15        1.68      3.84 o 
  -4  13   4       52.57       53.27      4.56 o 
  -3  13   4        2.90        8.42      4.38 o 
  -2  13   4        1.57        2.37      4.38 o 
  -1  13   4       20.79       19.95      3.09 o 
   0  13   4        1.79        2.34      2.59 o 
   1  13   4        8.97        6.47      2.62 o 
   2  13   4        3.75        5.50      2.68 o 
   3  13   4        2.70        7.36      3.64 o 
   4  13   4       36.99       34.04      5.01 o 
   5  13   4        6.09        7.81      3.24 o 
   6  13   4      135.01      120.61      5.73 o 
   7  13   4        5.84        8.18      4.14 o 
  -5  14   4        9.55        5.25      3.45 o 
  -4  14   4       65.50       78.77     12.23 o 
  -3  14   4        0.10       -2.42      4.40 o 
  -2  14   4       29.43       30.97      4.51 o 
  -1  14   4       58.35       50.92      7.07 o 
   0  14   4       60.69       58.71      3.47 o 
   1  14   4        5.29        7.52      2.88 o 
   2  14   4        1.76        0.22      2.56 o 
   3  14   4       10.65        9.78      3.37 o 
   4  14   4        6.75        6.05      3.40 o 
 -16   1   5        0.29        5.50      4.04 o 
 -15   1   5        6.32       11.05      4.62 o 
 -14   1   5        2.35        3.10      2.91 o 
 -13   1   5       16.54       20.23      4.26 o 
 -12   1   5       31.07       34.50      4.43 o 
 -11   1   5      509.22      459.34     19.15 o 
 -10   1   5      133.63      124.81      3.58 o 
  -9   1   5      483.84      454.53      6.18 o 
  -8   1   5       38.95       50.97      4.34 o 
  -7   1   5      493.05      512.39     35.80 o 
  -6   1   5       21.86       24.72      3.19 o 
  -5   1   5        3.64        3.17      4.04 o 
  -4   1   5        5.89        5.04      2.62 o 
  -3   1   5     2652.93     2719.16     72.29 o 
  -2   1   5       24.52       32.26      3.27 o 
  -1   1   5      139.31      124.16      2.70 o 
   0   1   5        3.28        7.02      1.82 o 
   1   1   5      175.80      169.49      7.22 o 
   2   1   5        5.88        5.18      1.87 o 
   3   1   5     1226.03     1307.13     30.52 o 
   4   1   5      561.50      640.65      5.56 o 
   5   1   5      144.94      139.51      2.65 o 
   6   1   5        0.01        1.26      1.82 o 
   7   1   5      278.31      281.63      8.55 o 
   8   1   5      159.36      164.00      2.37 o 
   9   1   5     1119.49     1100.00     33.60 o 
  10   1   5     1036.79     1026.53     23.44 o 
  11   1   5        8.13        9.94      2.27 o 
  12   1   5       38.59       35.99      2.19 o 
  13   1   5       31.28       27.83      2.30 o 
  14   1   5        5.59       11.37      2.69 o 
  15   1   5      148.39      151.34      5.07 o 
 -16   2   5       13.38       10.52      3.42 o 
 -15   2   5      154.18      170.01     12.01 o 
 -14   2   5        0.02       -1.50      3.52 o 
 -13   2   5        1.11       -2.56      3.43 o 
 -12   2   5       30.56       24.85      3.35 o 
 -11   2   5      399.18      419.83      6.07 o 
 -10   2   5      221.87      215.10      5.40 o 
  -9   2   5     1241.70     1212.25     25.44 o 
  -8   2   5      254.61      210.67      3.95 o 
  -7   2   5      114.86      110.57      3.63 o 
  -6   2   5       11.14       12.35      5.07 o 
  -5   2   5      149.09      154.35      5.49 o 
  -4   2   5       75.65       88.89      3.86 o 
  -3   2   5     1006.91     1121.72      8.41 o 
  -2   2   5      315.64      330.41      4.96 o 
  -1   2   5        9.54        6.97      2.14 o 
   0   2   5      519.73      555.09      6.95 o 
   1   2   5      336.51      338.03      7.95 o 
   2   2   5      891.73      983.46     47.05 o 
   3   2   5      709.48      733.36     19.53 o 
   4   2   5       32.46       29.86      1.66 o 
   5   2   5      120.73      127.81      4.19 o 
   6   2   5       42.98       43.11      2.07 o 
   7   2   5       73.59       61.17      1.94 o 
   8   2   5      238.04      238.03      5.17 o 
   9   2   5      248.21      239.11      7.82 o 
  10   2   5       28.76       33.15      2.08 o 
  11   2   5       15.63       21.04      3.03 o 
  12   2   5        0.42        1.11      2.08 o 
  13   2   5      124.15      132.49      3.06 o 
  14   2   5        5.40        8.44      2.21 o 
  15   2   5       24.38       34.10      2.69 o 
 -16   3   5       23.38       22.44      3.45 o 
 -15   3   5      160.43      178.43      8.62 o 
 -14   3   5        4.09        6.38      2.98 o 
 -13   3   5        0.15       -4.90      4.90 o 
 -12   3   5       51.17       62.48      3.62 o 
 -11   3   5       23.11       17.23     10.10 o 
 -10   3   5        1.20        0.95      2.73 o 
  -9   3   5     2192.45     2091.20     66.83 o 
  -8   3   5      184.31      154.53      3.15 o 
  -7   3   5      466.70      449.88      4.92 o 
  -6   3   5       45.51       39.57      6.99 o 
  -4   3   5       19.20       17.70      4.13 o 
  -3   3   5      810.06      798.25      7.00 o 
  -2   3   5      704.42      729.55      6.80 o 
  -1   3   5      848.94      876.32     38.61 o 
   0   3   5      121.03      121.33      5.34 o 
   1   3   5        0.07        2.63      1.85 o 
   2   3   5      567.30      594.58     20.61 o 
   3   3   5      176.76      166.44      5.77 o 
   4   3   5       15.24       19.07      1.82 o 
   5   3   5      263.90      273.50      7.37 o 
   6   3   5       88.63       92.31      2.14 o 
   7   3   5        5.02        9.87      2.07 o 
   8   3   5      864.77      812.41     35.29 o 
   9   3   5       11.80       10.29      1.61 o 
  10   3   5       46.90       47.02      4.68 o 
  11   3   5      238.59      237.15      9.45 o 
  12   3   5      264.53      265.81      4.31 o 
  13   3   5        1.84        2.07      2.61 o 
  14   3   5       25.18       30.96      2.56 o 
  15   3   5       27.07       26.60      2.74 o 
 -15   4   5        0.83        0.92      5.60 o 
 -14   4   5       10.23       16.17      5.35 o 
 -13   4   5       19.21       22.74      5.00 o 
 -12   4   5        6.40       14.31      4.36 o 
 -11   4   5       11.32       13.84      2.64 o 
 -10   4   5       16.16       25.11      3.22 o 
  -9   4   5       77.63       75.73      2.86 o 
  -8   4   5       37.87       29.87      3.45 o 
  -7   4   5       15.81       13.53      6.30 o 
  -5   4   5       86.63       89.93      4.27 o 
  -4   4   5       17.57       22.20      2.94 o 
  -3   4   5       87.55       92.03      4.46 o 
  -2   4   5     1427.57     1313.89      7.41 o 
  -1   4   5      787.56      795.33     41.99 o 
   0   4   5      343.81      339.35     19.97 o 
   1   4   5      442.95      461.49     16.72 o 
   2   4   5        0.13       -0.30      1.74 o 
   3   4   5       27.48       35.70      2.46 o 
   4   4   5        0.80        0.69      2.11 o 
   5   4   5      108.04      128.64      3.45 o 
   6   4   5      390.67      358.25     13.08 o 
   7   4   5      799.20      752.82     18.23 o 
   8   4   5      104.24      100.65      2.02 o 
   9   4   5        0.06       -0.19      1.96 o 
  10   4   5      151.99      159.79      5.28 o 
  11   4   5      102.21       95.34      2.68 o 
  12   4   5      211.40      234.44     11.99 o 
  13   4   5       36.99       43.92      5.48 o 
  14   4   5       61.80       64.33      4.65 o 
 -15   5   5       45.22       43.84     28.41 o 
 -14   5   5       18.86       28.93      7.52 o 
 -13   5   5       27.71       34.81      5.03 o 
 -12   5   5       24.36       21.86      2.90 o 
 -11   5   5        6.99        4.35      2.42 o 
 -10   5   5      110.76      116.90      9.81 o 
  -9   5   5      190.49      173.79     10.61 o 
  -8   5   5     1069.53      911.37     34.07 o 
  -7   5   5      652.28      616.67     12.33 o 
  -5   5   5        0.45       -0.06      4.34 o 
  -4   5   5       81.71       69.62      3.14 o 
  -3   5   5      565.19      552.76      5.82 o 
  -2   5   5      244.29      279.92      5.01 o 
  -1   5   5      806.92      776.64     20.74 o 
   0   5   5       36.91       46.88      2.86 o 
   1   5   5      178.57      159.04      6.75 o 
   2   5   5      194.16      211.61      6.53 o 
   3   5   5        0.42        4.18      2.00 o 
   4   5   5      132.91      133.77      4.48 o 
   5   5   5       89.53       95.13      3.30 o 
   6   5   5      402.89      408.79     11.57 o 
   7   5   5        3.69        7.11      1.87 o 
   8   5   5        0.09       -0.07      1.62 o 
   9   5   5      566.46      555.66      5.20 o 
  10   5   5       73.15       72.91      4.13 o 
  11   5   5      149.00      153.37      2.81 o 
  12   5   5      220.77      237.34      2.77 o 
  13   5   5       51.62       57.00      4.92 o 
  14   5   5       39.42       46.34      3.00 o 
 -15   6   5       25.30       22.43      4.36 o 
 -14   6   5      138.81      149.32      3.40 o 
 -13   6   5       68.09       67.72      4.45 o 
 -12   6   5        8.32       10.67      2.58 o 
 -11   6   5       60.20       51.81      3.09 o 
 -10   6   5      139.76      128.69      5.89 o 
  -9   6   5       14.11       16.21      3.00 o 
  -8   6   5      256.64      230.08     10.28 o 
  -7   6   5      705.14      545.86     11.45 o 
  -6   6   5        7.13        6.04      4.19 o 
  -5   6   5      305.90      327.70      5.42 o 
  -4   6   5      454.07      419.55      4.61 o 
  -3   6   5       34.58       36.60      2.97 o 
  -2   6   5      122.53      115.89      7.55 o 
  -1   6   5      863.69      887.45     27.47 o 
   0   6   5      154.48      169.84      4.32 o 
   1   6   5        7.97        8.43      1.82 o 
   2   6   5      237.17      211.76      2.61 o 
   3   6   5      130.28      119.90      7.26 o 
   4   6   5       30.33       31.30      3.09 o 
   5   6   5       92.66       91.61      4.70 o 
   6   6   5       76.05       75.10      5.02 o 
   7   6   5      514.72      454.31     13.54 o 
   8   6   5       22.95       23.86      2.27 o 
   9   6   5       13.41       11.28      2.34 o 
  10   6   5       59.02       66.30      3.93 o 
  11   6   5       87.03       90.14      3.39 o 
  12   6   5       95.40      107.87      5.51 o 
  13   6   5       46.16       52.51      2.64 o 
 -14   7   5        4.25        2.99      3.21 o 
 -13   7   5        4.14       10.08      2.71 o 
 -12   7   5       56.76       66.08      4.68 o 
 -11   7   5       55.67       49.38      2.87 o 
 -10   7   5       10.77       13.66      3.14 o 
  -9   7   5      125.86      124.73      7.15 o 
  -8   7   5       18.32       18.47      2.81 o 
  -7   7   5      545.59      454.54     10.60 o 
  -6   7   5        9.92       12.60      3.72 o 
  -5   7   5       65.11       70.38      3.99 o 
  -4   7   5        0.07        2.42      3.20 o 
  -3   7   5       38.47       41.17      2.59 o 
  -2   7   5      181.11      173.71      4.46 o 
  -1   7   5      159.13      155.15      4.20 o 
   0   7   5      119.68      121.33     11.34 o 
   1   7   5       74.53       71.82      6.46 o 
   2   7   5      109.39      132.93      3.05 o 
   3   7   5       83.25       90.46      6.99 o 
   4   7   5      145.69      147.23      2.56 o 
   5   7   5      381.85      366.07      7.82 o 
   6   7   5      271.26      246.92      3.30 o 
   7   7   5      126.36      129.76      2.81 o 
   8   7   5       16.10       19.97      2.06 o 
   9   7   5        3.29        2.63      2.54 o 
  10   7   5      174.18      170.28      9.15 o 
  11   7   5       86.84       86.91      2.57 o 
  12   7   5       48.87       48.77      4.23 o 
  13   7   5       80.04       87.40      3.67 o 
 -13   8   5       67.03       69.28      4.49 o 
 -12   8   5       51.61       56.67      3.76 o 
 -11   8   5        1.02        3.32      3.41 o 
 -10   8   5        1.09        3.83      3.24 o 
  -9   8   5        0.80        4.95      2.83 o 
  -8   8   5       19.99       14.92      5.98 o 
  -7   8   5       70.59       81.26      9.01 o 
  -6   8   5       28.88       21.32      3.39 o 
  -5   8   5      831.40      912.81     46.92 o 
  -4   8   5        0.30        0.78      2.50 o 
  -3   8   5       76.49       81.04      9.75 o 
  -2   8   5        9.58       11.79      2.81 o 
  -1   8   5      143.91      146.17      9.23 o 
   0   8   5        4.69       11.03      3.17 o 
   1   8   5       98.85       92.93      5.38 o 
   2   8   5        1.45        2.60      2.42 o 
   3   8   5       67.11       57.80      2.59 o 
   4   8   5        0.78        4.16      2.56 o 
   5   8   5       28.61       33.18      3.45 o 
   6   8   5       10.51       16.34      2.24 o 
   7   8   5        5.53        4.10      2.28 o 
   8   8   5       73.05       68.66      2.35 o 
   9   8   5       46.61       48.30      2.59 o 
  10   8   5      204.54      201.71      6.32 o 
  11   8   5      319.07      289.68     14.15 o 
  12   8   5       20.42       21.23      2.61 o 
 -13   9   5        4.62        7.43      3.77 o 
 -12   9   5       39.15       47.33      3.66 o 
 -11   9   5        5.93        4.61      4.26 o 
 -10   9   5       71.30       78.60     10.60 o 
  -9   9   5        9.52       11.27      3.92 o 
  -8   9   5        0.04        3.72      4.01 o 
  -7   9   5        6.13       11.30      2.99 o 
  -6   9   5       29.74       32.23      2.88 o 
  -5   9   5      157.55      155.36      4.73 o 
  -4   9   5       29.12       28.04      3.05 o 
  -3   9   5      108.12       98.12      8.98 o 
  -2   9   5      141.78      152.37      8.55 o 
  -1   9   5        0.98       -1.34      2.31 o 
   0   9   5        4.50        8.51      2.51 o 
   1   9   5      128.98      125.05      3.43 o 
   2   9   5       21.79       20.67      2.04 o 
   3   9   5       56.40       56.95      2.67 o 
   4   9   5        2.44        1.12      3.42 o 
   5   9   5        3.63        7.26      2.65 o 
   6   9   5        2.23        2.15      2.08 o 
   7   9   5       34.86       40.70      2.84 o 
   8   9   5        1.16       -2.52      2.52 o 
   9   9   5       20.72       18.32      2.42 o 
  10   9   5        6.42        9.98      2.27 o 
  11   9   5       27.52       25.80      4.54 o 
 -12  10   5       27.61       18.51      3.55 o 
 -11  10   5       24.41       24.03      3.64 o 
 -10  10   5        1.72        2.98      2.46 o 
  -9  10   5        8.80        8.13      2.43 o 
  -8  10   5      130.49      133.45     12.61 o 
  -7  10   5      253.33      276.43     20.84 o 
  -6  10   5        0.59       -0.56      2.95 o 
  -5  10   5      181.29      168.62      3.63 o 
  -4  10   5       21.37       25.53      3.08 o 
  -3  10   5        6.91       10.27      2.50 o 
  -2  10   5        0.02       -0.84      2.49 o 
  -1  10   5       39.20       34.62      2.92 o 
   0  10   5       22.06       19.55      2.69 o 
   1  10   5       49.12       43.15      2.97 o 
   2  10   5       37.32       31.94      2.64 o 
   3  10   5       10.55       14.06      2.29 o 
   4  10   5        0.12        5.67      2.45 o 
   5  10   5      176.67      181.82      5.85 o 
   6  10   5      119.83      111.57      3.75 o 
   7  10   5       12.51       20.33      6.03 o 
   8  10   5        0.09        3.04      3.02 o 
   9  10   5       11.36       21.67      5.32 o 
  10  10   5       30.31       30.28      3.32 o 
 -10  11   5       11.91        9.84      3.08 o 
  -9  11   5      114.78      118.36      6.89 o 
  -8  11   5       79.23       92.29      7.17 o 
  -7  11   5      156.54      142.79      3.74 o 
  -6  11   5      501.93      550.72     46.26 o 
  -5  11   5       89.02       94.38      3.39 o 
  -4  11   5        0.84        2.80      3.12 o 
  -3  11   5      118.21      127.69      3.68 o 
  -2  11   5        0.43        0.67      2.90 o 
  -1  11   5      158.14      158.05      2.93 o 
   0  11   5      144.64      145.12      3.12 o 
   1  11   5        0.06        2.99      2.72 o 
   2  11   5       23.12       22.44      2.82 o 
   3  11   5       29.54       26.99      6.74 o 
   4  11   5        2.02        1.90      2.04 o 
   5  11   5       66.53       58.30      3.14 o 
   6  11   5       50.21       44.74      2.73 o 
   7  11   5       53.80       55.33      4.92 o 
   8  11   5       31.57       31.84      4.71 o 
   9  11   5        1.85        5.10      2.53 o 
  -9  12   5       19.89       15.64      6.04 o 
  -8  12   5       57.57       53.91      4.85 o 
  -7  12   5       82.31       76.13      3.71 o 
  -6  12   5       96.71      108.11     12.65 o 
  -5  12   5       80.96       91.60     15.89 o 
  -4  12   5      176.38      188.45      9.33 o 
  -3  12   5        3.40        8.28      3.13 o 
  -2  12   5        0.30        5.29      2.74 o 
  -1  12   5       55.81       56.47      5.06 o 
   0  12   5      105.63      103.77      6.25 o 
   1  12   5        3.22        8.79      3.92 o 
   2  12   5       71.90       73.25      2.82 o 
   3  12   5       19.24       17.90      3.12 o 
   4  12   5        0.11       -3.08      3.08 o 
   5  12   5       57.83       56.21      3.95 o 
   6  12   5       81.22       72.19      4.88 o 
   7  12   5       66.27       49.89      3.36 o 
   8  12   5       30.44       30.53      3.43 o 
  -7  13   5        2.43        7.96      4.63 o 
  -6  13   5      218.61      176.77      8.79 o 
  -5  13   5       14.04       18.54      5.07 o 
  -4  13   5        7.44        9.31      3.01 o 
  -3  13   5        0.90        4.48      2.80 o 
  -2  13   5        6.31        9.86      3.18 o 
  -1  13   5        0.03        2.92      2.67 o 
   0  13   5       80.69       77.58      5.14 o 
   1  13   5       27.18       19.67      2.79 o 
   2  13   5       56.91       59.89      3.78 o 
   3  13   5       75.30       69.74      3.37 o 
   4  13   5       71.57       63.17      3.34 o 
   5  13   5       36.52       35.19      4.17 o 
   6  13   5      118.96       92.76      4.48 o 
  -4  14   5        8.59        6.69      3.71 o 
  -3  14   5       55.70       47.62      3.15 o 
  -2  14   5        0.75        1.96      3.08 o 
  -1  14   5       20.75       23.97      3.47 o 
   0  14   5        8.96        8.60      3.57 o 
   1  14   5       56.48       45.13      7.08 o 
   2  14   5        3.36        3.27      3.39 o 
 -16   0   6        5.10        4.08      6.00 o 
 -15   0   6       23.37       20.80      5.71 o 
 -14   0   6       30.85       28.77      3.92 o 
 -13   0   6        0.43        4.02      4.93 o 
 -12   0   6       33.62       33.86      4.91 o 
 -11   0   6        9.18        8.58      4.61 o 
 -10   0   6      655.47      624.07      7.42 o 
  -6   0   6      559.43      558.06     29.83 o 
  -5   0   6      126.27      128.20      3.52 o 
  -4   0   6      515.61      509.34      8.09 o 
  -3   0   6        8.00        9.91      4.07 o 
  -2   0   6       18.03        6.72      4.18 o 
  -1   0   6      936.12      788.30     15.39 o 
   0   0   6      360.51      350.58     17.06 o 
   1   0   6      139.45      142.47      3.33 o 
   2   0   6      107.96      128.94      4.15 o 
   3   0   6      999.01     1126.44     55.04 o 
   4   0   6       10.83       14.27      2.92 o 
   5   0   6      130.21      133.05      5.91 o 
   6   0   6      458.09      450.34     28.27 o 
   7   0   6       30.36       35.82      3.03 o 
   8   0   6      270.32      257.05     12.76 o 
   9   0   6     1209.35     1212.91     11.39 o 
  10   0   6      407.57      395.15     19.87 o 
  11   0   6       83.34       82.55      5.33 o 
  12   0   6        9.92       16.68      3.51 o 
  13   0   6      149.94      134.03      8.43 o 
  14   0   6       81.47       66.80      3.48 o 
 -16   1   6       41.84       27.75      8.05 o 
 -15   1   6       40.23       46.11      5.96 o 
 -14   1   6       97.53      107.20      4.12 o 
 -13   1   6        0.22        6.01      5.61 o 
 -12   1   6      102.15      109.35      5.31 o 
 -11   1   6        3.35        5.29      4.65 o 
 -10   1   6       94.81       97.13      4.86 o 
  -9   1   6      308.16      252.04     14.54 o 
  -8   1   6       72.75       70.03      7.60 o 
  -7   1   6      100.40       89.78      3.63 o 
  -6   1   6      178.94      181.33      6.66 o 
  -5   1   6       68.30       78.56      3.71 o 
  -4   1   6       56.58       59.68      3.45 o 
  -3   1   6      425.48      396.60     15.37 o 
  -2   1   6      332.88      328.29      6.47 o 
  -1   1   6       82.12       70.41      2.32 o 
   0   1   6       41.28       35.80      2.54 o 
   1   1   6      670.47      701.37     14.42 o 
   2   1   6      845.79      929.89     16.50 o 
   3   1   6      112.48      136.38      5.89 o 
   4   1   6       73.20       86.35      2.22 o 
   5   1   6      106.75      103.64      3.35 o 
   6   1   6       87.45       88.22      3.64 o 
   7   1   6      497.23      492.59      4.13 o 
   8   1   6      341.76      336.71      6.30 o 
   9   1   6      283.40      268.13      2.42 o 
  10   1   6      208.37      213.49      7.13 o 
  11   1   6       35.44       37.18      2.06 o 
  12   1   6        2.08        9.33      2.77 o 
  13   1   6       10.31       14.94      2.41 o 
  14   1   6        1.45        0.76      2.33 o 
 -15   2   6        7.70       13.85      4.08 o 
 -14   2   6       29.30       31.55      3.95 o 
 -13   2   6        8.18        5.45      5.20 o 
 -12   2   6       36.64       26.16     12.51 o 
 -11   2   6        3.11        1.78      4.33 o 
 -10   2   6      152.67      133.96      7.82 o 
  -9   2   6      223.18      209.54     21.95 o 
  -8   2   6      209.19      172.83      3.37 o 
  -7   2   6       38.73       36.28      3.64 o 
  -6   2   6      791.42      684.69     25.07 o 
  -5   2   6        9.11       11.69      3.15 o 
  -4   2   6      586.93      611.94      6.68 o 
  -3   2   6        9.77        9.24      3.17 o 
  -2   2   6      305.99      265.04     16.25 o 
  -1   2   6       15.70       15.22      1.92 o 
   0   2   6      608.20      641.74     25.66 o 
   1   2   6      127.51      135.54      2.37 o 
   2   2   6       54.30       51.54      4.25 o 
   3   2   6        0.94        3.98      2.01 o 
   4   2   6        3.09        7.03      2.00 o 
   5   2   6        6.46       12.16      1.57 o 
   6   2   6        0.15       -1.71      1.85 o 
   7   2   6       89.21       91.05      1.95 o 
   8   2   6       58.23       54.14      2.21 o 
   9   2   6       57.29       50.48      3.35 o 
  10   2   6      417.80      413.12     11.63 o 
  11   2   6       31.46       32.17      1.87 o 
  12   2   6       17.83       24.13      2.65 o 
  13   2   6        0.03        3.98      2.60 o 
  14   2   6       46.31       53.67      2.70 o 
 -15   3   6      102.51      126.16      6.20 o 
 -14   3   6       10.09       14.07      4.39 o 
 -13   3   6       17.71       20.72      5.44 o 
 -12   3   6      143.66      154.29     12.33 o 
 -11   3   6       54.29       56.82      3.78 o 
 -10   3   6      392.52      356.19      6.17 o 
  -9   3   6      402.26      343.80     22.75 o 
  -8   3   6        4.09        7.75      3.42 o 
  -7   3   6        8.77        7.86      2.65 o 
  -6   3   6        2.93        5.88      4.17 o 
  -5   3   6       12.01       11.89      4.17 o 
  -4   3   6      539.37      594.77      6.50 o 
  -3   3   6      474.01      447.16      5.85 o 
  -2   3   6      183.60      213.03      5.00 o 
  -1   3   6       39.60       35.41      2.41 o 
   0   3   6       27.92       44.90      2.26 o 
   1   3   6       44.08       51.00      2.18 o 
   2   3   6       83.58       99.00      4.02 o 
   3   3   6        0.67        3.03      1.64 o 
   4   3   6       83.02       90.18      3.42 o 
   5   3   6      425.38      407.40     11.08 o 
   6   3   6      342.97      340.72     12.77 o 
   7   3   6      962.99      991.63     19.58 o 
   8   3   6      581.41      574.19     11.31 o 
   9   3   6       32.60       37.05      2.05 o 
  10   3   6      462.34      460.90      9.56 o 
  11   3   6      105.38      106.94      3.51 o 
  12   3   6        4.89        6.58      2.70 o 
  13   3   6       10.26       17.30      2.12 o 
  14   3   6        0.48        7.10      2.61 o 
 -15   4   6       46.81       39.57      3.53 o 
 -14   4   6       18.54       19.88      3.38 o 
 -13   4   6        1.54       -0.22      3.19 o 
 -12   4   6       15.24       17.11      3.85 o 
 -11   4   6        2.09        0.06      2.82 o 
 -10   4   6      207.51      215.13     25.47 o 
  -9   4   6      175.08      168.29      3.53 o 
  -8   4   6      470.99      487.04     19.71 o 
  -6   4   6      281.89      294.92      5.17 o 
  -5   4   6        0.07        0.13      4.12 o 
  -4   4   6       87.21       79.00      3.42 o 
  -3   4   6      236.14      188.02      3.91 o 
  -2   4   6      459.85      533.18      5.97 o 
  -1   4   6        9.87        6.01      2.36 o 
   0   4   6       16.37       27.53      1.89 o 
   1   4   6      768.75      846.56     14.54 o 
   2   4   6      300.01      283.96     12.31 o 
   3   4   6        0.30        1.38      1.63 o 
   4   4   6      602.56      581.82     17.90 o 
   5   4   6      178.82      186.45      6.28 o 
   6   4   6      279.07      275.90      7.60 o 
   7   4   6       42.24       35.57      1.85 o 
   8   4   6       88.18       91.42      2.40 o 
   9   4   6       23.50       23.93      2.74 o 
  10   4   6       60.36       61.30      2.22 o 
  11   4   6      304.67      299.96      6.17 o 
  12   4   6        5.61        5.36      2.79 o 
  13   4   6       98.33      105.52      2.54 o 
  14   4   6       40.90       42.28      5.16 o 
 -15   5   6        0.54        3.15      3.63 o 
 -14   5   6        4.85       10.04      3.50 o 
 -13   5   6        2.76        5.99      3.25 o 
 -12   5   6        5.08        7.00      3.91 o 
 -11   5   6       22.72       19.98      3.08 o 
 -10   5   6      236.78      233.74     15.58 o 
  -9   5   6       10.17       14.79      6.17 o 
  -8   5   6     1027.22      950.02      6.41 o 
  -7   5   6      379.13      352.50      4.38 o 
  -6   5   6       19.95       22.53      3.13 o 
  -5   5   6      198.04      213.02      5.07 o 
  -4   5   6      744.18      741.76      6.49 o 
  -3   5   6        2.44        5.16      4.23 o 
  -2   5   6      424.99      450.93      5.78 o 
  -1   5   6     1162.13     1128.00     54.26 o 
   0   5   6      111.99      113.83      5.75 o 
   1   5   6       12.38       16.74      2.37 o 
   2   5   6       14.59       26.98      2.37 o 
   3   5   6        3.13        3.80      2.07 o 
   4   5   6       21.57       25.88      2.11 o 
   5   5   6       39.41       32.12      2.13 o 
   6   5   6      297.52      312.35      3.37 o 
   7   5   6      407.22      391.57      8.50 o 
   8   5   6        0.40        4.91      1.83 o 
   9   5   6       95.50       91.94      4.19 o 
  10   5   6        7.76       10.42      2.43 o 
  11   5   6        1.95        2.59      2.81 o 
  12   5   6       53.46       56.86      5.11 o 
  13   5   6       90.22      102.44      3.04 o 
 -14   6   6       91.07       99.69     11.23 o 
 -13   6   6       29.06       32.73      4.34 o 
 -12   6   6        1.38        4.29      4.13 o 
 -11   6   6        9.36        6.12      3.14 o 
 -10   6   6       71.78       70.03      8.38 o 
  -9   6   6        2.84        5.22      4.59 o 
  -7   6   6      245.60      289.69      5.43 o 
  -6   6   6      458.06      483.54      5.69 o 
  -5   6   6       52.22       63.80      4.49 o 
  -4   6   6       11.77        8.51      3.00 o 
  -3   6   6       30.71       34.90      4.25 o 
  -2   6   6       15.23       13.40      4.30 o 
  -1   6   6       85.73       78.49      2.62 o 
   0   6   6      172.96      179.82      3.17 o 
   1   6   6        1.45        7.33      2.13 o 
   2   6   6      158.54      129.30      5.81 o 
   3   6   6       18.09       17.23      1.87 o 
   4   6   6      103.02       82.79      2.08 o 
   5   6   6       24.60       25.15      2.00 o 
   6   6   6       26.19       27.19      2.67 o 
   7   6   6       97.67       90.82      2.05 o 
   8   6   6        0.39        5.62      1.87 o 
   9   6   6        0.33        2.03      2.13 o 
  10   6   6       36.40       35.00      2.73 o 
  11   6   6        0.01        2.63      4.08 o 
  12   6   6      294.66      287.59     13.32 o 
  13   6   6       79.18       70.64      7.59 o 
 -14   7   6       19.79       24.57      4.77 o 
 -13   7   6       23.81       21.25      4.54 o 
 -12   7   6        9.44       14.47      4.24 o 
 -11   7   6       47.08       43.56      4.19 o 
 -10   7   6       75.86       83.05      5.25 o 
  -9   7   6       32.86       27.75      3.50 o 
  -8   7   6        0.99        6.16      4.66 o 
  -7   7   6      312.43      341.84      5.50 o 
  -6   7   6       14.96       17.61      3.17 o 
  -5   7   6       24.25       23.77      4.45 o 
  -4   7   6     1451.40     1621.24      8.29 o 
  -3   7   6      191.86      193.84      3.84 o 
  -2   7   6       30.38       30.96      3.43 o 
  -1   7   6      409.43      422.18     18.51 o 
   0   7   6      205.78      223.54      9.39 o 
   1   7   6       68.28       91.76      3.43 o 
   2   7   6      171.92      133.06      7.85 o 
   3   7   6       13.41       14.25      2.18 o 
   4   7   6        8.66        9.24      1.92 o 
   5   7   6       71.15       67.89      2.58 o 
   6   7   6      216.11      208.61     10.66 o 
   7   7   6        2.18        5.73      2.25 o 
   8   7   6       16.20       20.52      2.24 o 
   9   7   6       13.17       13.62      2.33 o 
  10   7   6       55.34       53.04      2.48 o 
  11   7   6       32.23       32.35      6.42 o 
  12   7   6      132.40      126.87      2.95 o 
 -13   8   6      108.81      105.75      4.09 o 
 -12   8   6        8.79       14.15      3.91 o 
 -11   8   6      128.13      116.40      4.17 o 
 -10   8   6        0.71        4.22      5.02 o 
  -9   8   6      180.48      176.55     13.87 o 
  -8   8   6       84.38       87.72      3.75 o 
  -7   8   6      673.90      721.41      6.67 o 
  -6   8   6     1069.03     1230.41      7.65 o 
  -5   8   6      184.76      193.31      4.11 o 
  -4   8   6      307.14      348.80      5.45 o 
  -3   8   6      128.22      169.75      4.78 o 
  -2   8   6      110.08      109.93      3.64 o 
  -1   8   6       26.09       30.09      2.91 o 
   0   8   6      898.18      877.85      6.72 o 
   1   8   6        3.94        7.44      3.39 o 
   2   8   6      187.93      172.31      5.83 o 
   3   8   6       25.60       22.34      2.26 o 
   4   8   6       61.33       53.73      4.90 o 
   5   8   6       52.80       48.00      4.95 o 
   6   8   6       44.38       37.11      3.30 o 
   7   8   6      148.61      145.75      4.20 o 
   8   8   6       63.07       71.35      3.85 o 
   9   8   6       41.02       49.76      3.54 o 
  10   8   6       43.30       36.77      2.27 o 
  11   8   6        1.35       -1.77      2.98 o 
 -12   9   6      144.53      145.36      4.89 o 
 -11   9   6       16.37       13.26      2.82 o 
 -10   9   6       10.23       15.25      3.04 o 
  -9   9   6        1.70       -1.16      3.59 o 
  -8   9   6       10.22        2.68      3.53 o 
  -7   9   6       11.81       15.37      4.98 o 
  -6   9   6      813.55      941.14      7.19 o 
  -5   9   6      318.57      360.35      5.75 o 
  -4   9   6      121.48      132.46      3.93 o 
  -3   9   6       59.33       65.54      3.61 o 
  -2   9   6        6.08        5.13      3.07 o 
  -1   9   6       34.72       29.27      2.42 o 
   0   9   6        4.81        6.79      2.24 o 
   1   9   6      233.64      212.74     13.61 o 
   2   9   6        3.36        5.27      2.00 o 
   3   9   6       43.03       39.77      2.67 o 
   4   9   6        1.32        1.85      2.29 o 
   5   9   6        2.42        1.20      2.10 o 
   6   9   6        4.53        0.60      2.73 o 
   7   9   6       59.22       63.38      4.45 o 
   8   9   6       78.96       84.17      4.83 o 
   9   9   6       19.66       29.75      3.35 o 
  10   9   6        2.41        3.00      2.81 o 
 -11  10   6       65.31       82.72      9.83 o 
 -10  10   6       20.80       25.92      3.28 o 
  -9  10   6        0.92        2.13      6.47 o 
  -8  10   6        0.66        7.67      3.62 o 
  -7  10   6        0.01        1.54      5.16 o 
  -6  10   6      209.27      210.53      4.42 o 
  -5  10   6       43.01       34.31      3.66 o 
  -4  10   6      173.56      182.40     15.03 o 
  -3  10   6      308.60      312.78      7.27 o 
  -2  10   6        0.54        6.34      3.76 o 
  -1  10   6       36.28       35.29      2.97 o 
   0  10   6       12.85       16.38      3.07 o 
   1  10   6        6.72        7.01      2.72 o 
   2  10   6      127.85      116.55      7.97 o 
   3  10   6      146.08      141.86      4.94 o 
   4  10   6       39.59       32.93      4.15 o 
   5  10   6       30.65       24.87      2.26 o 
   6  10   6       59.42       65.52      3.10 o 
   7  10   6      107.44      103.65      2.91 o 
   8  10   6      121.33      112.52      6.35 o 
   9  10   6        1.77        4.97      2.82 o 
 -10  11   6        0.55        3.65      6.62 o 
  -9  11   6        0.50       17.65      4.04 o 
  -8  11   6        5.71       11.15      5.43 o 
  -7  11   6        1.01        0.89      5.50 o 
  -6  11   6      394.60      396.48      5.16 o 
  -5  11   6      303.37      307.38     11.78 o 
  -4  11   6        0.74        5.43      3.00 o 
  -3  11   6       17.89       20.38      2.91 o 
  -2  11   6        0.03        3.23      3.24 o 
  -1  11   6       17.44       19.55      3.05 o 
   0  11   6       84.73       88.72      2.80 o 
   1  11   6      132.56      120.56      3.61 o 
   2  11   6       17.53       17.09      2.67 o 
   3  11   6        1.23        2.12      2.68 o 
   4  11   6       26.70       26.37      2.39 o 
   5  11   6        0.08        5.92      2.55 o 
   6  11   6        0.13        0.80      2.78 o 
   7  11   6       37.85       37.25      2.59 o 
   8  11   6        0.61        2.48      2.38 o 
  -8  12   6      121.09      120.61      6.35 o 
  -7  12   6      313.62      342.82      6.69 o 
  -6  12   6       64.21       70.72      4.20 o 
  -5  12   6        9.39        6.69      4.12 o 
  -4  12   6      137.99      140.35      4.29 o 
  -3  12   6        2.10        6.39      4.39 o 
  -2  12   6       48.28       46.23      3.04 o 
  -1  12   6       17.38       20.78      3.25 o 
   0  12   6       69.45       64.57      2.96 o 
   1  12   6       37.01       31.88      3.14 o 
   2  12   6      108.57      111.20      3.42 o 
   3  12   6        1.26        3.86      2.67 o 
   4  12   6        0.35        1.69      3.22 o 
   5  12   6        0.44       -1.13      3.50 o 
   6  12   6       57.19       51.73      3.79 o 
   7  12   6       30.76       22.98      6.20 o 
  -6  13   6       57.53       43.75      3.98 o 
  -5  13   6       60.26       51.13      4.54 o 
  -4  13   6       67.26       62.22      4.25 o 
  -3  13   6        4.46        2.59      3.14 o 
  -2  13   6        2.82        3.18      3.45 o 
  -1  13   6        7.10       10.10      3.48 o 
   0  13   6       46.81       41.07      3.14 o 
   1  13   6       40.07       32.50      3.38 o 
   2  13   6        5.42        5.48      3.84 o 
   3  13   6        6.60        8.19      3.35 o 
   4  13   6        6.61        5.47      3.03 o 
 -15   1   7        4.71        4.24      5.70 o 
 -14   1   7       45.00       45.11      5.88 o 
 -13   1   7       47.76       41.54     28.13 o 
 -12   1   7       59.85       64.27      5.90 o 
 -11   1   7        1.16        2.45      3.67 o 
 -10   1   7       21.54       24.51      3.36 o 
  -9   1   7       74.73       63.37      5.89 o 
  -8   1   7       34.60       23.98      2.93 o 
  -7   1   7        3.22        3.85      2.48 o 
  -6   1   7        0.80        0.70      2.82 o 
  -5   1   7      706.59      696.45     14.26 o 
  -4   1   7        0.55        0.21      3.21 o 
  -3   1   7     1156.56     1145.26     72.44 o 
  -2   1   7      153.46      131.42      3.56 o 
  -1   1   7        1.41        4.71      2.19 o 
   0   1   7        3.04        1.67      1.98 o 
   1   1   7        7.99       10.53      2.05 o 
   2   1   7        9.53       12.75      2.03 o 
   3   1   7      185.45      168.26      5.89 o 
   4   1   7       19.58       21.87      1.91 o 
   5   1   7       94.62       91.56      3.14 o 
   6   1   7       56.13       52.93      2.11 o 
   7   1   7       22.15       22.86      2.23 o 
   8   1   7       54.10       47.28      2.11 o 
   9   1   7       26.94       30.60      2.13 o 
  10   1   7       20.50       20.32      1.97 o 
  11   1   7        3.10        6.24      3.09 o 
  12   1   7        0.00        3.32      2.19 o 
  13   1   7        9.98       14.01      2.56 o 
 -15   2   7        1.50        7.38      4.60 o 
 -14   2   7       39.94       42.32      7.85 o 
 -13   2   7       44.43       46.79      4.74 o 
 -12   2   7        3.49        6.30      3.62 o 
 -11   2   7      156.88      155.59     11.98 o 
 -10   2   7       18.03       13.63      2.90 o 
  -9   2   7      152.34      145.59      8.82 o 
  -8   2   7        4.11        3.35      2.41 o 
  -7   2   7      158.72      115.10      3.72 o 
  -6   2   7      266.16      230.27      9.35 o 
  -5   2   7      120.42      127.59      3.75 o 
  -4   2   7        8.70        8.39      4.12 o 
  -3   2   7       11.66        7.62      3.51 o 
  -2   2   7      286.20      264.64     15.14 o 
  -1   2   7      418.90      394.66     10.77 o 
   0   2   7      736.44      709.55     16.00 o 
   1   2   7       17.66       15.64      1.74 o 
   2   2   7       61.69       52.42      2.45 o 
   3   2   7       56.23       52.60      3.09 o 
   4   2   7       52.16       41.96      1.84 o 
   5   2   7        0.89        3.00      2.24 o 
   6   2   7      234.93      217.98      8.32 o 
   7   2   7       78.44       81.81      2.15 o 
   8   2   7       28.87       32.69      3.00 o 
   9   2   7        1.36        4.95      4.00 o 
  10   2   7      172.34      177.20      3.74 o 
  11   2   7       43.58       53.02      2.56 o 
  12   2   7        2.43        7.25      4.56 o 
  13   2   7       12.94       18.18      2.67 o 
 -15   3   7       44.83       38.56      3.93 o 
 -14   3   7        9.25       10.17      3.60 o 
 -13   3   7       18.84       20.32      3.85 o 
 -12   3   7       42.77       42.84      4.15 o 
 -11   3   7        9.76       10.73      3.87 o 
 -10   3   7       22.49       17.20      3.77 o 
  -9   3   7      107.39      103.80      3.71 o 
  -8   3   7        1.14        2.13      2.56 o 
  -7   3   7        1.48        4.02      4.35 o 
  -6   3   7        6.64       12.60      4.29 o 
  -5   3   7      135.42      136.75      4.95 o 
  -4   3   7       18.96       26.81      4.20 o 
  -3   3   7       10.14       12.35      4.26 o 
  -2   3   7       95.98       92.34      3.51 o 
  -1   3   7      171.95      167.79      5.05 o 
   0   3   7       98.34      107.30      4.50 o 
   1   3   7       56.69       54.65      1.86 o 
   2   3   7        0.10        2.90      2.06 o 
   3   3   7       19.18       17.14      1.90 o 
   4   3   7       69.93       85.95      4.30 o 
   5   3   7        3.19        9.23      2.11 o 
   6   3   7      339.73      325.18      7.71 o 
   7   3   7       90.11       88.34      2.52 o 
   8   3   7       19.86       18.65      2.80 o 
   9   3   7      149.57      148.84      5.06 o 
  10   3   7      103.16      111.34      4.34 o 
  11   3   7      424.63      428.17     10.01 o 
  12   3   7       16.96       18.76      2.24 o 
  13   3   7       48.16       54.48      3.57 o 
 -14   4   7        1.62        5.04      4.45 o 
 -13   4   7       12.38        7.86      3.36 o 
 -12   4   7      123.55      128.44     12.86 o 
 -11   4   7       62.21       61.51      4.25 o 
 -10   4   7       24.12       23.83      4.26 o 
  -9   4   7      114.82      109.57      4.99 o 
  -8   4   7      177.55      160.13      5.73 o 
  -7   4   7        5.77        4.17      4.49 o 
  -6   4   7       56.75       58.74      3.38 o 
  -5   4   7        1.77        0.35      2.93 o 
  -4   4   7      199.40      174.26      3.87 o 
  -3   4   7      857.43      854.77      6.85 o 
  -2   4   7        0.39        2.51      4.32 o 
  -1   4   7        5.31        8.26      2.65 o 
   0   4   7        8.24        7.65      2.36 o 
   1   4   7       15.90       18.77      1.99 o 
   2   4   7      148.15      142.48      5.49 o 
   3   4   7      109.95       93.83      2.54 o 
   4   4   7        0.85        3.44      1.91 o 
   5   4   7      208.75      195.60      6.05 o 
   6   4   7        5.53        6.56      1.75 o 
   7   4   7       20.70       17.74      1.64 o 
   8   4   7       15.56       22.55      4.65 o 
   9   4   7       24.15       23.30      2.48 o 
  10   4   7       85.46       94.80      2.63 o 
  11   4   7       31.93       34.45      1.93 o 
  12   4   7       48.89       51.38      3.01 o 
  13   4   7        1.98        9.82      2.63 o 
 -14   5   7        6.81        0.81      3.66 o 
 -13   5   7        9.81       13.71      4.63 o 
 -12   5   7        8.55       14.04      4.51 o 
 -11   5   7       20.64       21.48      5.08 o 
 -10   5   7      203.94      187.12      4.30 o 
  -9   5   7      141.72      135.59      5.57 o 
  -8   5   7        5.34        8.46      4.56 o 
  -7   5   7       33.74       37.58      4.38 o 
  -6   5   7       36.45       45.39      4.48 o 
  -5   5   7      785.37      852.35      6.91 o 
  -4   5   7      150.21      154.46      4.95 o 
  -3   5   7     1640.45     1647.55      8.56 o 
  -2   5   7      285.29      327.05      5.39 o 
  -1   5   7       51.56       44.48      3.06 o 
   0   5   7       45.48       46.75      2.75 o 
   1   5   7     1012.96     1020.87     38.28 o 
   2   5   7        0.74       -0.86      2.12 o 
   3   5   7      414.68      340.84     11.85 o 
   4   5   7        1.39        5.97      1.88 o 
   5   5   7        6.78        6.69      1.96 o 
   6   5   7       81.22       73.84      2.40 o 
   7   5   7        5.46        5.47      1.87 o 
   8   5   7        1.12        3.48      2.08 o 
   9   5   7        0.62        1.27      2.16 o 
  10   5   7      127.57      126.87      3.90 o 
  11   5   7      139.25      130.29      6.89 o 
  12   5   7        0.00       -1.80      2.83 o 
 -13   6   7        0.14        7.40      4.95 o 
 -12   6   7       90.49       93.98      4.18 o 
 -11   6   7      106.50      126.80      5.59 o 
 -10   6   7        4.63        1.96      3.45 o 
  -9   6   7       59.79       50.81      2.51 o 
  -8   6   7       12.99       20.62      4.73 o 
  -7   6   7       51.18       60.71      4.78 o 
  -6   6   7       26.29       25.63      4.50 o 
  -5   6   7       61.61       66.58      4.58 o 
  -4   6   7     1188.08     1253.53      7.63 o 
  -3   6   7      131.39      137.16      3.68 o 
  -2   6   7      269.39      286.05      5.22 o 
  -1   6   7      277.94      302.49     36.02 o 
   0   6   7       44.01       47.85      4.45 o 
   1   6   7      353.29      337.84      8.89 o 
   2   6   7      370.13      317.10     14.17 o 
   3   6   7       14.60       11.74      1.90 o 
   4   6   7       63.86       52.90      4.16 o 
   5   6   7       61.80       62.09      4.26 o 
   6   6   7       38.33       39.03      2.14 o 
   7   6   7       17.69       13.64      2.36 o 
   8   6   7       19.35       17.87      1.99 o 
   9   6   7       82.08       83.35      2.09 o 
  10   6   7      226.47      236.58      3.97 o 
  11   6   7      301.71      279.66      8.75 o 
  12   6   7       43.94       43.31      2.71 o 
 -13   7   7       18.86       13.00      5.83 o 
 -12   7   7       19.90       24.18      5.63 o 
 -11   7   7        0.14        2.73      3.09 o 
 -10   7   7       25.88       28.28      4.78 o 
  -9   7   7        6.21        8.73      3.46 o 
  -8   7   7       36.16       44.23      4.89 o 
  -7   7   7      341.02      327.51      4.46 o 
  -6   7   7        1.77        8.07      4.62 o 
  -5   7   7        1.78        3.07      3.17 o 
  -4   7   7       35.34       37.26      4.53 o 
  -3   7   7      403.42      375.12      4.51 o 
  -2   7   7      144.53      153.12      4.90 o 
  -1   7   7      181.58      207.76     14.31 o 
   0   7   7       39.04       45.78      3.53 o 
   1   7   7        0.90        1.92      2.22 o 
   2   7   7       20.31       32.90      4.12 o 
   3   7   7       83.39       68.95      2.43 o 
   4   7   7      139.69      124.74      2.91 o 
   5   7   7       15.56       14.21      2.32 o 
   6   7   7       81.97       87.45      4.20 o 
   7   7   7       53.72       55.19      5.55 o 
   8   7   7       26.36       35.36      2.51 o 
   9   7   7      213.22      216.19      2.87 o 
  10   7   7        0.75        2.87      6.49 o 
  11   7   7       41.86       42.60      2.98 o 
 -12   8   7        5.49        6.49      3.67 o 
 -11   8   7       21.60       24.88      3.92 o 
 -10   8   7       43.17       45.34      5.54 o 
  -9   8   7        8.20        9.47      2.92 o 
  -8   8   7        5.07        0.97      3.67 o 
  -7   8   7      241.45      286.14      5.72 o 
  -6   8   7      337.41      347.21      6.04 o 
  -5   8   7        0.00        4.63      4.68 o 
  -4   8   7      239.69      255.81      5.38 o 
  -3   8   7       13.13       23.55      4.67 o 
  -2   8   7       44.56       43.77      4.55 o 
  -1   8   7        1.77        1.08      3.27 o 
   0   8   7      338.51      333.15     22.36 o 
   1   8   7      119.80      104.94      3.07 o 
   2   8   7      176.89      145.55      6.15 o 
   3   8   7      214.78      198.90      7.85 o 
   4   8   7       32.10       30.95      2.16 o 
   5   8   7       15.83       15.95      3.14 o 
   6   8   7       37.30       36.27      2.55 o 
   7   8   7        4.82        6.56      2.90 o 
   8   8   7        1.34       -2.11      2.96 o 
   9   8   7       76.54       77.18      2.41 o 
  10   8   7       96.02       83.62      4.74 o 
 -11   9   7        1.98        2.34      3.36 o 
 -10   9   7       43.90       45.48      4.07 o 
  -9   9   7       19.20       20.92      5.35 o 
  -8   9   7        3.62        8.63      5.04 o 
  -7   9   7       50.90       57.48      3.89 o 
  -6   9   7        2.51        5.14      3.44 o 
  -5   9   7      748.69      718.72      5.71 o 
  -4   9   7      360.81      388.57      5.92 o 
  -3   9   7       35.26       36.82      3.50 o 
  -2   9   7       14.14       17.80      4.70 o 
  -1   9   7        0.47        0.07      3.33 o 
   0   9   7        8.90        9.88      3.10 o 
   1   9   7      138.25      125.03      7.85 o 
   2   9   7      131.13      126.45      5.57 o 
   3   9   7        2.45        1.89      2.52 o 
   4   9   7       10.31        6.19      2.20 o 
   5   9   7        1.87       -0.56      2.18 o 
   6   9   7        7.38       12.08      5.08 o 
   7   9   7       18.19       17.68      2.38 o 
   8   9   7      179.47      163.68      7.14 o 
   9   9   7        0.56        4.03      3.29 o 
 -10  10   7       11.50       17.76      7.92 o 
  -9  10   7        6.37       12.71      3.90 o 
  -8  10   7       54.44       56.46      5.57 o 
  -7  10   7       15.19       22.33      5.41 o 
  -6  10   7       51.60       49.29      5.24 o 
  -5  10   7       98.40      103.71      3.95 o 
  -4  10   7        4.98       15.48      5.09 o 
  -3  10   7        9.82       11.33      5.01 o 
  -2  10   7        3.12        3.88      2.91 o 
  -1  10   7       47.43       52.88      5.18 o 
   0  10   7      162.85      166.19      5.72 o 
   1  10   7       57.62       50.81      3.18 o 
   2  10   7       10.84        9.34      3.55 o 
   3  10   7       47.49       54.20      8.57 o 
   4  10   7        7.58        5.09      2.51 o 
   5  10   7        4.74        6.14      3.01 o 
   6  10   7       50.01       43.59      2.76 o 
   7  10   7        3.90        7.61      2.26 o 
   8  10   7        1.47       -2.65      4.72 o 
  -9  11   7       17.38       17.33     12.94 o 
  -8  11   7       32.92       28.11      4.06 o 
  -7  11   7       36.89       35.30      5.74 o 
  -6  11   7      159.82      140.94      4.34 o 
  -5  11   7      782.85      896.80      7.63 o 
  -4  11   7        0.87        4.76      5.25 o 
  -3  11   7        2.59        5.28      5.18 o 
  -2  11   7        0.19        3.03      3.04 o 
  -1  11   7      101.91      104.85      8.68 o 
   0  11   7       65.74       69.59      3.13 o 
   1  11   7      327.36      315.33      8.15 o 
   2  11   7       42.52       30.48      3.10 o 
   3  11   7        3.47        0.90      5.91 o 
   4  11   7       27.43       23.76      3.12 o 
   5  11   7       21.82       21.86      2.54 o 
   6  11   7       25.02       24.49      3.56 o 
   7  11   7       75.29       65.32      5.61 o 
  -7  12   7       16.12       16.50      5.95 o 
  -6  12   7       35.86       39.82      5.94 o 
  -5  12   7      486.29      434.69      5.93 o 
  -4  12   7        6.42       11.88      3.99 o 
  -3  12   7       10.69        6.05      3.96 o 
  -2  12   7       20.00       19.53      3.29 o 
  -1  12   7        1.71        1.17      3.61 o 
   0  12   7       36.47       42.90      5.89 o 
   1  12   7       22.43       17.86      3.07 o 
   2  12   7       15.66        8.73      3.33 o 
   3  12   7        1.22        8.69      3.54 o 
   4  12   7       16.76       15.35      3.00 o 
   5  12   7        6.31        6.80      4.65 o 
  -3  13   7       83.11       75.01      6.22 o 
  -2  13   7       95.67       92.96      5.26 o 
  -1  13   7       26.17       32.33      6.14 o 
   0  13   7       32.49       28.43      4.00 o 
   1  13   7       40.52       40.51      3.24 o 
   2  13   7       32.82       37.27      7.92 o 
 -13   0   8       85.24       24.30      6.60 o 
 -12   0   8        5.47       14.25      6.37 o 
 -11   0   8      201.57      211.81      6.21 o 
 -10   0   8       97.03       97.66      4.50 o 
  -9   0   8        0.00        0.54      3.70 o 
  -8   0   8       62.51       57.69      3.42 o 
  -7   0   8        0.03        1.46      3.10 o 
  -6   0   8       61.51       46.19      5.57 o 
  -5   0   8      250.12      204.22      6.41 o 
  -4   0   8       76.52       84.72      5.74 o 
  -3   0   8       24.79       27.20      4.29 o 
  -2   0   8       20.48       17.50      4.14 o 
  -1   0   8      445.86      446.33     15.18 o 
   0   0   8      818.73      785.07     18.47 o 
   1   0   8     1123.05     1112.09     42.96 o 
   2   0   8      207.98      202.10      3.63 o 
   3   0   8      137.77      128.44      3.40 o 
   4   0   8        0.61        3.71      3.58 o 
   5   0   8      163.67      155.36      4.63 o 
   6   0   8       17.75       29.62      3.21 o 
   7   0   8      969.81      941.84      8.92 o 
   8   0   8       86.10       82.84      4.58 o 
   9   0   8        0.48        5.09      3.43 o 
  10   0   8       91.54       92.85      3.01 o 
  11   0   8       49.32       52.90      7.90 o 
  12   0   8      448.96      483.24     21.39 o 
 -14   1   8      154.58      188.44      5.33 o 
 -13   1   8       30.23       35.02      4.02 o 
 -12   1   8        4.71       10.09      5.15 o 
 -11   1   8        0.13       -1.77      4.32 o 
 -10   1   8        0.10        2.87      3.44 o 
  -9   1   8       76.54       59.63      3.77 o 
  -8   1   8      445.08      377.46      4.30 o 
  -7   1   8       51.37       30.89      6.75 o 
  -6   1   8       21.27       17.17      2.94 o 
  -5   1   8       49.43       45.30      3.50 o 
  -4   1   8      142.33      139.82      4.30 o 
  -3   1   8      562.93      555.72     20.65 o 
  -2   1   8      116.61      106.42      3.88 o 
  -1   1   8     1096.79     1030.35     23.26 o 
   0   1   8      102.71      115.95      2.46 o 
   1   1   8      214.31      219.99      6.60 o 
   2   1   8       45.67       48.92      2.36 o 
   3   1   8       80.71       66.78      1.91 o 
   4   1   8       11.77       12.51      1.89 o 
   5   1   8       99.48       90.95      2.34 o 
   6   1   8      193.20      191.64      6.62 o 
   7   1   8      158.34      167.13      4.31 o 
   8   1   8      238.49      224.44      3.35 o 
   9   1   8        5.20        4.33      1.76 o 
  10   1   8       59.45       60.53      3.13 o 
  11   1   8       16.46       19.51      2.48 o 
  12   1   8        5.29        9.50      2.39 o 
 -14   2   8      122.07      126.68      5.07 o 
 -13   2   8       17.98       18.97      4.45 o 
 -12   2   8       60.21       68.16      6.85 o 
 -11   2   8        0.57        1.75      3.40 o 
 -10   2   8       59.20       49.11      3.06 o 
  -9   2   8      218.78      192.73      8.04 o 
  -8   2   8      189.39      133.56      5.20 o 
  -7   2   8       67.54       58.68      6.86 o 
  -6   2   8        3.22        3.15      4.37 o 
  -5   2   8        0.15        0.78      4.33 o 
  -4   2   8      643.45      656.35      7.01 o 
  -3   2   8        8.02       14.52      3.64 o 
  -2   2   8     3188.74     3009.47    105.36 o 
  -1   2   8       83.79       75.35      2.23 o 
   0   2   8      746.60      697.53     19.56 o 
   1   2   8        4.28        5.42      2.09 o 
   2   2   8      120.27      123.60      4.96 o 
   3   2   8       30.26       27.46      1.80 o 
   4   2   8      369.78      332.35      5.13 o 
   5   2   8       93.50       78.94      2.17 o 
   6   2   8      127.62      112.84      2.26 o 
   7   2   8        4.42        5.30      2.10 o 
   8   2   8        9.92        9.35      1.93 o 
   9   2   8       14.73       14.91      1.88 o 
  10   2   8        0.41        0.89      2.60 o 
  11   2   8      103.10       95.13      3.55 o 
  12   2   8        9.69        8.04      2.82 o 
 -14   3   8        2.33        5.11      4.60 o 
 -13   3   8       20.07       23.87      4.60 o 
 -12   3   8      109.51      111.14      5.79 o 
 -11   3   8       34.88       39.31      4.09 o 
 -10   3   8        5.16        4.36      3.53 o 
  -9   3   8      308.18      278.87      4.19 o 
  -8   3   8        3.20        7.23      3.33 o 
  -7   3   8       19.51       19.45      4.54 o 
  -6   3   8       12.06       11.30      4.50 o 
  -5   3   8        8.87       10.66      4.46 o 
  -4   3   8      477.00      490.80      6.24 o 
  -3   3   8     1669.10     1731.93      9.37 o 
  -2   3   8      100.88       84.31      7.91 o 
  -1   3   8       84.97       81.16      2.61 o 
   0   3   8       42.60       39.55      2.45 o 
   1   3   8       60.44       61.25      2.40 o 
   2   3   8      178.28      166.75      7.02 o 
   3   3   8       10.03       18.99      1.94 o 
   4   3   8      259.93      225.76      2.65 o 
   5   3   8       27.79       35.46      2.74 o 
   6   3   8      195.43      194.49      4.38 o 
   7   3   8      286.96      283.37      6.29 o 
   8   3   8        0.28        3.73      2.31 o 
   9   3   8        0.95        0.64      2.25 o 
  10   3   8      140.31      155.63      2.64 o 
  11   3   8       19.41       26.14      2.48 o 
  12   3   8       20.90       23.10      2.63 o 
 -14   4   8        8.84       13.26      5.26 o 
 -13   4   8        0.43        6.18      4.32 o 
 -12   4   8        0.68        8.23      5.34 o 
 -11   4   8       66.50       63.27      4.16 o 
 -10   4   8       10.98        6.73      6.06 o 
  -9   4   8      180.74      191.50     10.10 o 
  -8   4   8      129.58      130.69      3.65 o 
  -7   4   8       56.28       38.49      4.89 o 
  -6   4   8        8.51       10.72      4.51 o 
  -5   4   8        5.49        7.81      4.49 o 
  -4   4   8      142.60      158.06      5.00 o 
  -3   4   8       99.11       99.15      4.93 o 
  -2   4   8      644.83      586.70      5.55 o 
  -1   4   8      286.45      270.51      4.05 o 
   0   4   8       57.59       55.03      2.00 o 
   1   4   8       49.84       53.48      2.12 o 
   2   4   8       16.92       17.21      2.29 o 
   3   4   8       89.02       67.04      2.35 o 
   4   4   8      206.70      185.70      7.62 o 
   5   4   8      152.23      132.77      4.61 o 
   6   4   8        2.89        4.73      1.90 o 
   7   4   8       45.02       45.42      2.46 o 
   8   4   8        2.12        4.48      1.97 o 
   9   4   8        0.27        3.43      2.68 o 
  10   4   8      133.56      154.31      7.11 o 
  11   4   8        3.41        4.17      2.28 o 
  12   4   8        0.88        6.11      2.57 o 
 -13   5   8       25.45       26.42      5.93 o 
 -12   5   8       36.15       40.33      3.98 o 
 -11   5   8       59.03       43.19      3.13 o 
 -10   5   8      161.67      176.97     13.65 o 
  -9   5   8      157.92      133.55      3.87 o 
  -8   5   8        4.56        7.59      3.24 o 
  -7   5   8        6.96        4.91      4.58 o 
  -6   5   8       25.41       23.29      3.35 o 
  -5   5   8      388.76      358.12      4.68 o 
  -4   5   8      255.81      288.42      5.39 o 
  -3   5   8      552.85      573.57      6.14 o 
  -2   5   8       26.56       28.87      3.11 o 
  -1   5   8      346.80      359.26     38.02 o 
   0   5   8       92.66       98.51      2.95 o 
   1   5   8      142.13      126.80      2.61 o 
   2   5   8        0.03        1.54      1.93 o 
   3   5   8        8.72        8.42      2.00 o 
   4   5   8       12.18       11.68      2.30 o 
   5   5   8       78.47       60.05      2.44 o 
   6   5   8       37.83       32.86      2.25 o 
   7   5   8       58.60       57.11      3.92 o 
   8   5   8       34.06       33.59      2.26 o 
   9   5   8        6.94        5.23      2.12 o 
  10   5   8        0.11       -1.39      2.43 o 
  11   5   8       32.52       37.91      2.91 o 
 -13   6   8        7.75       16.19      4.27 o 
 -12   6   8        0.53        5.00      3.94 o 
 -11   6   8       78.25       88.82      4.02 o 
 -10   6   8       28.28       18.51      5.55 o 
  -9   6   8        0.98        3.55      2.53 o 
  -8   6   8       26.35       36.54      4.92 o 
  -7   6   8       18.40       15.34      4.93 o 
  -6   6   8        0.25        1.29      4.65 o 
  -5   6   8        2.57        8.51      3.12 o 
  -4   6   8      399.41      395.38      4.81 o 
  -3   6   8      175.10      172.91      5.10 o 
  -2   6   8       22.12       26.72      4.47 o 
  -1   6   8        0.56        5.27      3.00 o 
   0   6   8       25.56       31.80      3.71 o 
   1   6   8       99.94       88.61      3.28 o 
   2   6   8       44.02       41.36      2.82 o 
   3   6   8      110.00       95.23      2.92 o 
   4   6   8       11.83       11.49      3.61 o 
   5   6   8      114.23      111.29      2.59 o 
   6   6   8        5.87        6.47      2.16 o 
   7   6   8        1.48        4.27      2.37 o 
   8   6   8        2.15        3.95      2.71 o 
   9   6   8      122.87      121.30      2.44 o 
  10   6   8       32.85       30.16      2.22 o 
  11   6   8       31.95       30.56      2.47 o 
 -12   7   8       26.61       32.27      5.08 o 
 -11   7   8       20.56       23.06      2.91 o 
 -10   7   8       45.44       41.29      5.83 o 
  -9   7   8       18.36       22.80      4.39 o 
  -8   7   8        5.37       11.92      5.10 o 
  -7   7   8        2.97        7.35      4.88 o 
  -6   7   8       71.48       75.82      4.98 o 
  -5   7   8       22.85       25.89      3.37 o 
  -4   7   8      326.36      289.25      4.30 o 
  -3   7   8      156.15      189.39      5.22 o 
  -2   7   8       31.72       30.01      3.22 o 
  -1   7   8       76.41       75.03      3.62 o 
   0   7   8       88.93       86.06      3.97 o 
   1   7   8        4.43        1.02      2.86 o 
   2   7   8       23.88       14.69      2.99 o 
   3   7   8       71.57       57.80      2.27 o 
   4   7   8        0.07        1.57      2.07 o 
   5   7   8       19.51       22.32      4.51 o 
   6   7   8        0.88        2.99      2.46 o 
   7   7   8       26.13       25.87      7.32 o 
   8   7   8       98.66      107.09      3.32 o 
   9   7   8       22.07       27.89      5.29 o 
  10   7   8        0.14        3.44      3.34 o 
 -11   8   8        0.59       -1.92      3.70 o 
 -10   8   8        5.36       14.89      3.95 o 
  -9   8   8       10.96       12.25      3.07 o 
  -8   8   8       13.30       15.63      3.65 o 
  -7   8   8        0.03        6.40      4.93 o 
  -6   8   8        0.29        6.15      4.93 o 
  -5   8   8        7.85       14.67      4.88 o 
  -4   8   8      448.89      462.82      5.16 o 
  -3   8   8        2.11        4.23      4.57 o 
  -2   8   8      194.57      203.86      5.44 o 
  -1   8   8        0.17        5.49      4.62 o 
   0   8   8        1.61        0.25      3.11 o 
   1   8   8        2.32        4.32      3.34 o 
   2   8   8      359.71      347.09     10.34 o 
   3   8   8       78.93       71.08      3.02 o 
   4   8   8      156.35      152.47      7.85 o 
   5   8   8       17.03       14.68      2.93 o 
   6   8   8        0.76        2.52      2.57 o 
   7   8   8       22.84       24.64      2.49 o 
   8   8   8       26.24       27.79      2.53 o 
   9   8   8        0.10        0.47      3.35 o 
 -10   9   8       14.88        9.71      2.90 o 
  -9   9   8       25.28       30.41      4.20 o 
  -8   9   8       99.32      106.47      4.42 o 
  -7   9   8       34.11       40.59      5.36 o 
  -6   9   8      187.48      197.60      5.92 o 
  -5   9   8        0.14        1.23      5.00 o 
  -4   9   8       62.75       77.53      5.27 o 
  -3   9   8       33.00       30.56      3.56 o 
  -2   9   8        3.60       11.74      4.87 o 
  -1   9   8        2.85       -0.31      4.95 o 
   0   9   8      112.80      107.11      4.17 o 
   1   9   8       20.47       23.94      6.46 o 
   2   9   8       13.02       18.71      4.14 o 
   3   9   8       63.70       68.20      3.67 o 
   4   9   8       27.90       28.33      3.30 o 
   5   9   8        1.97        5.58      4.39 o 
   6   9   8        0.01       -1.08      2.59 o 
   7   9   8       71.16       70.88      3.39 o 
   8   9   8       12.88       10.36      3.43 o 
  -9  10   8        6.30        9.79      5.90 o 
  -8  10   8        0.62        2.24      5.59 o 
  -7  10   8        0.02       -0.75      3.87 o 
  -6  10   8       99.01      108.68      5.72 o 
  -5  10   8      122.17      126.88      5.70 o 
  -4  10   8      124.97      125.55      5.72 o 
  -3  10   8       64.93       68.32      5.36 o 
  -2  10   8       60.38       64.38      3.89 o 
  -1  10   8       34.18       28.51      5.27 o 
   0  10   8       20.87       22.14      2.97 o 
   1  10   8       49.60       46.93      3.53 o 
   2  10   8       83.97       84.81      3.98 o 
   3  10   8        7.38        8.86      3.06 o 
   4  10   8        0.06        1.02      3.12 o 
   5  10   8       25.34       32.14      5.12 o 
   6  10   8        4.92        3.05      2.56 o 
   7  10   8       53.65       47.14      5.11 o 
  -7  11   8        5.81       12.34      5.80 o 
  -6  11   8        0.09       -0.83      4.01 o 
  -5  11   8        4.02       14.44      5.53 o 
  -4  11   8        1.85        4.65      5.59 o 
  -3  11   8        5.15        6.73      5.41 o 
  -2  11   8        0.01        5.63      5.38 o 
  -1  11   8        0.89        6.82      4.57 o 
   0  11   8       10.57        7.86      3.03 o 
   1  11   8        6.63        8.30      3.63 o 
   2  11   8        6.19       10.28      2.96 o 
   3  11   8        5.25        5.81      4.04 o 
   4  11   8        3.06        4.14      4.03 o 
   5  11   8       93.91       76.18      4.93 o 
  -4  12   8      114.85      102.37      6.16 o 
  -3  12   8       12.60       17.00      6.04 o 
  -2  12   8        9.61       18.79      5.91 o 
  -1  12   8        8.00        7.50      4.69 o 
   0  12   8       13.66        7.08      5.36 o 
   1  12   8        9.04        5.22      3.26 o 
   2  12   8      202.80      178.63      4.18 o 
 -13   1   9      248.21      287.95     48.63 o 
 -12   1   9        2.75        5.67      3.02 o 
 -11   1   9       11.71       21.14      3.05 o 
 -10   1   9        0.43        3.02      2.89 o 
  -9   1   9        0.49        1.45      2.81 o 
  -8   1   9       14.47       11.08      2.69 o 
  -7   1   9      288.66      206.43      5.30 o 
  -6   1   9       82.86       63.47      3.43 o 
  -5   1   9       62.20       59.45      3.45 o 
  -4   1   9       57.56       66.77      3.81 o 
  -3   1   9      298.08      283.71      7.12 o 
  -2   1   9      145.70      148.15      4.14 o 
  -1   1   9     1982.22     1874.19     30.45 o 
   0   1   9      858.74      819.60     18.07 o 
   1   1   9      175.09      176.05      3.01 o 
   2   1   9       22.94       22.25      1.86 o 
   3   1   9       78.24       74.21      2.26 o 
   4   1   9        6.44       10.42      2.31 o 
   5   1   9      397.97      355.08      9.36 o 
   6   1   9      169.66      154.52      2.44 o 
   7   1   9       45.67       52.51      2.50 o 
   8   1   9        2.19        6.53      2.04 o 
   9   1   9       56.89       49.91      2.48 o 
  10   1   9        2.41        9.03      2.70 o 
  11   1   9       19.93       28.24      2.62 o 
 -13   2   9       14.26       19.30      3.35 o 
 -12   2   9        2.26        1.45      3.30 o 
 -11   2   9        7.69        6.19      3.90 o 
 -10   2   9      129.94      116.97      6.74 o 
  -9   2   9        0.08        7.48      4.99 o 
  -8   2   9       10.17        7.36      4.91 o 
  -7   2   9       97.93      104.43      5.30 o 
  -6   2   9        7.07        8.71      4.59 o 
  -5   2   9        5.14        3.33      4.53 o 
  -4   2   9       59.87       63.60      4.84 o 
  -3   2   9        3.33        5.90      3.81 o 
  -2   2   9        2.40        3.73      3.41 o 
  -1   2   9       38.68       42.66      2.34 o 
   0   2   9        0.13        2.83      1.97 o 
   1   2   9      305.42      297.64      4.16 o 
   2   2   9        3.84        2.96      2.24 o 
   3   2   9       19.36       19.29      2.03 o 
   4   2   9       56.11       56.79      2.02 o 
   5   2   9        3.23        1.82      2.05 o 
   6   2   9      134.65      124.77      5.53 o 
   7   2   9        0.19        3.59      2.20 o 
   8   2   9      126.89      125.32      2.73 o 
   9   2   9        0.44        1.96      2.32 o 
  10   2   9        2.15        5.67      2.44 o 
  11   2   9       35.55       40.13      2.25 o 
 -13   3   9      126.11      131.35      4.69 o 
 -12   3   9       22.43       31.08      4.09 o 
 -11   3   9      108.37      125.24      4.29 o 
 -10   3   9        1.36       -0.52      3.69 o 
  -9   3   9       28.70       44.31      3.68 o 
  -8   3   9       18.58       16.90      3.88 o 
  -7   3   9       90.70       91.08      5.11 o 
  -6   3   9       10.55       15.09      4.54 o 
  -5   3   9       12.43        6.30      4.58 o 
  -4   3   9      236.37      235.82      5.49 o 
  -3   3   9       14.98       17.48      4.52 o 
  -2   3   9      107.55      109.63      4.35 o 
  -1   3   9        8.87       10.66      2.98 o 
   0   3   9       81.11       92.71      3.56 o 
   1   3   9      236.59      240.77      3.37 o 
   2   3   9      731.12      725.39     11.85 o 
   3   3   9        4.03        8.39      2.03 o 
   4   3   9       24.79       28.33      3.46 o 
   5   3   9        1.80        5.44      2.33 o 
   6   3   9        4.06        3.53      1.95 o 
   7   3   9        2.71        6.49      2.01 o 
   8   3   9      149.74      158.03      3.30 o 
   9   3   9        0.06        0.28      2.16 o 
  10   3   9       67.86       68.05      2.25 o 
  11   3   9       42.15       49.92      3.40 o 
 -13   4   9        2.22        5.88      5.10 o 
 -12   4   9      177.39      203.11     17.82 o 
 -11   4   9        1.24        5.12      4.00 o 
 -10   4   9       29.50       32.07      3.75 o 
  -9   4   9       11.93        8.10      3.60 o 
  -8   4   9      113.50       95.00     11.22 o 
  -7   4   9        2.20       11.82      4.81 o 
  -6   4   9      100.99      102.55      5.08 o 
  -5   4   9        1.55        0.59      4.66 o 
  -4   4   9      205.98      184.00      4.24 o 
  -3   4   9       94.16       93.28      4.97 o 
  -2   4   9      494.66      500.83      6.25 o 
  -1   4   9       65.33       56.18      6.40 o 
   0   4   9      405.56      417.39      4.94 o 
   1   4   9       29.90       32.81      2.18 o 
   2   4   9      155.77      148.16      4.42 o 
   3   4   9        0.28        4.63      2.06 o 
   4   4   9      151.34      143.25      3.50 o 
   5   4   9      143.27      136.15      4.04 o 
   6   4   9       69.60       76.04      2.56 o 
   7   4   9        1.26        3.05      2.17 o 
   8   4   9        0.50        1.30      2.12 o 
   9   4   9       11.07       15.28      2.44 o 
  10   4   9        5.39        5.21      2.17 o 
 -12   5   9        2.94        6.60      4.03 o 
 -11   5   9       85.55       88.93      4.20 o 
 -10   5   9       16.44       21.21      3.16 o 
  -9   5   9       86.05       88.69      5.69 o 
  -8   5   9        0.76        2.40      5.00 o 
  -7   5   9       21.81       23.82      4.97 o 
  -6   5   9      137.52      142.85      5.34 o 
  -5   5   9       24.25       24.89      4.76 o 
  -4   5   9        6.12       14.57      4.54 o 
  -3   5   9      262.09      291.60      5.58 o 
  -2   5   9      170.91      168.50      3.98 o 
  -1   5   9      890.71      946.87      7.47 o 
   0   5   9        2.43        4.63      2.48 o 
   1   5   9      416.94      406.31     20.01 o 
   2   5   9       12.18       10.56      1.92 o 
   3   5   9       96.29       83.19      2.73 o 
   4   5   9       19.13       14.63      2.17 o 
   5   5   9      181.04      185.91      5.38 o 
   6   5   9       18.17       20.03      2.22 o 
   7   5   9       12.81       17.04      4.35 o 
   8   5   9       13.63       21.27      2.69 o 
   9   5   9       66.93       68.73      2.46 o 
  10   5   9        8.34       11.78      2.23 o 
 -12   6   9       10.23        7.79      3.47 o 
 -11   6   9       60.82       75.91      4.14 o 
 -10   6   9       53.80       59.59      6.56 o 
  -9   6   9        4.14        8.02      3.06 o 
  -8   6   9      240.08      259.51      6.06 o 
  -7   6   9       79.00       96.52      5.23 o 
  -6   6   9       17.45       14.54      3.52 o 
  -5   6   9       34.32       33.64      4.90 o 
  -4   6   9       61.82       61.36      4.95 o 
  -3   6   9        0.94        9.37      4.70 o 
  -2   6   9       90.73       87.80      4.91 o 
  -1   6   9       48.83       46.83      4.81 o 
   0   6   9      220.64      219.46     18.54 o 
   1   6   9       53.91       44.90      2.57 o 
   2   6   9      191.60      178.30      4.56 o 
   3   6   9       49.52       60.44      2.90 o 
   4   6   9       26.75       20.61      2.53 o 
   5   6   9      122.00      128.37      5.28 o 
   6   6   9       58.15       49.00      2.21 o 
   7   6   9        3.92        7.99      2.65 o 
   8   6   9        3.20        7.78      2.25 o 
   9   6   9       28.67       28.66      2.73 o 
 -11   7   9        0.18       -0.10      8.09 o 
 -10   7   9        0.02        2.29      4.35 o 
  -9   7   9        2.50        4.13      3.85 o 
  -8   7   9        0.20       -5.18      5.29 o 
  -7   7   9       13.72       16.86      3.75 o 
  -6   7   9       25.24       23.45      3.63 o 
  -5   7   9       19.87       21.76      5.08 o 
  -4   7   9       42.20       36.59      3.61 o 
  -3   7   9      152.98      159.72      5.36 o 
  -2   7   9        4.08        1.27      4.86 o 
  -1   7   9       14.81       16.21      4.75 o 
   0   7   9       50.39       49.67      3.39 o 
   1   7   9       20.46       17.85      2.58 o 
   2   7   9       24.62       22.29      2.31 o 
   3   7   9      119.98      121.90      3.88 o 
   4   7   9      118.98      104.84      3.18 o 
   5   7   9        5.51        3.82      2.94 o 
   6   7   9       19.64       21.39      2.70 o 
   7   7   9        1.73       -1.16      2.71 o 
   8   7   9        4.05        8.43      2.82 o 
   9   7   9        1.28        5.14      5.48 o 
 -10   8   9        0.92        4.40      3.37 o 
  -9   8   9      145.68      168.63      6.39 o 
  -8   8   9       15.20       10.04      4.05 o 
  -7   8   9       21.91       17.19      5.45 o 
  -6   8   9        2.11        3.40      5.15 o 
  -5   8   9       15.52       21.09      5.29 o 
  -4   8   9        4.17        7.81      4.95 o 
  -3   8   9       12.48       22.45      3.60 o 
  -2   8   9       28.94       42.44      5.12 o 
  -1   8   9      119.93      130.95      5.40 o 
   0   8   9      435.56      398.28      5.95 o 
   1   8   9      347.22      299.25      4.19 o 
   2   8   9       15.58       12.58      2.69 o 
   3   8   9        6.94        4.24      3.16 o 
   4   8   9       21.16       27.00      2.97 o 
   5   8   9        1.00        3.35      2.53 o 
   6   8   9       24.36       25.53      3.47 o 
   7   8   9        1.33        2.06      2.92 o 
   8   8   9       27.76       35.52      3.95 o 
  -9   9   9        0.01       20.01      5.85 o 
  -8   9   9       21.31       26.86      4.13 o 
  -7   9   9       24.98       32.66      5.61 o 
  -6   9   9        4.46        4.68      3.80 o 
  -5   9   9        4.25        6.72      3.85 o 
  -4   9   9       29.93       30.12      3.77 o 
  -3   9   9      108.13      123.53      4.21 o 
  -2   9   9        0.07        2.64      5.23 o 
  -1   9   9       19.51       21.17      3.79 o 
   0   9   9        0.09        5.82      5.19 o 
   1   9   9      139.61      132.66      4.07 o 
   2   9   9        5.85        5.24      4.15 o 
   3   9   9        4.13       14.06      3.08 o 
   4   9   9       11.02       11.81      2.74 o 
   5   9   9       21.25       29.68      6.40 o 
   6   9   9        5.50        2.98      4.53 o 
  -7  10   9        0.26        3.37      5.88 o 
  -6  10   9        0.23        2.43      4.05 o 
  -5  10   9      102.23      100.75      6.03 o 
  -4  10   9       32.92       38.82      5.64 o 
  -3  10   9        6.15       -5.40      5.40 o 
  -2  10   9       12.19       16.96      5.45 o 
  -1  10   9        3.90        9.22      3.81 o 
   0  10   9       55.76       53.45      5.68 o 
   1  10   9       32.51       27.73      4.04 o 
   2  10   9        2.10        1.01      4.34 o 
   3  10   9        0.49        9.83      4.30 o 
   4  10   9        7.00        7.60      3.00 o 
   5  10   9        0.94        5.78      3.75 o 
  -5  11   9        0.58       10.84      5.99 o 
  -4  11   9       10.83       15.47      5.93 o 
  -3  11   9        3.37        1.20      4.04 o 
  -2  11   9        0.67       -2.38      3.94 o 
  -1  11   9       19.78       14.67      4.26 o 
   0  11   9        1.00        7.08      5.78 o 
   1  11   9        1.38        4.35      4.03 o 
   2  11   9      128.33      117.15      4.90 o 
 -12   0  10       64.95       63.40      5.51 o 
 -11   0  10       11.60        8.62      4.97 o 
 -10   0  10      255.30      288.27      8.19 o 
  -9   0  10       39.66       42.37      4.69 o 
  -8   0  10        3.33        1.39      4.39 o 
  -7   0  10       43.52       26.65      4.34 o 
  -6   0  10      118.90      106.57      4.63 o 
  -5   0  10        3.45        4.31      5.84 o 
  -4   0  10       39.65       46.87      6.05 o 
  -3   0  10      314.91      280.18      6.51 o 
  -2   0  10      298.34      298.11      6.44 o 
  -1   0  10      172.78      172.54      3.96 o 
   0   0  10      202.24      197.82      4.02 o 
   1   0  10       14.51       14.45      4.10 o 
   2   0  10        0.05        2.17      3.21 o 
   3   0  10      308.47      291.16      3.72 o 
   4   0  10       17.15       13.88      2.71 o 
   5   0  10      461.96      461.82     11.25 o 
   6   0  10      268.79      280.68     13.49 o 
   7   0  10       46.11       46.89      3.74 o 
   8   0  10        0.78        3.01      3.79 o 
   9   0  10        6.37        9.31      3.88 o 
  10   0  10        2.59        4.74      3.37 o 
 -12   1  10       19.21       21.37      3.38 o 
 -11   1  10        4.71        3.68      3.47 o 
 -10   1  10       84.23       88.22      3.82 o 
  -9   1  10       64.53       54.46      3.57 o 
  -8   1  10       31.43       22.05      3.18 o 
  -7   1  10       13.11        7.32      2.91 o 
  -6   1  10        6.79        7.64      3.47 o 
  -5   1  10        1.86        3.18      3.35 o 
  -4   1  10      104.72       97.74      5.00 o 
  -3   1  10      230.89      239.71     10.54 o 
  -2   1  10       30.43       33.70      3.71 o 
  -1   1  10      555.04      531.57     15.54 o 
   0   1  10       47.04       45.70      3.04 o 
   1   1  10        6.05        8.77      2.44 o 
   2   1  10       15.61       16.20      2.39 o 
   3   1  10        3.67        5.93      2.37 o 
   4   1  10       92.56       95.38      4.66 o 
   5   1  10      284.34      276.36      3.01 o 
   6   1  10       15.56       15.59      2.28 o 
   7   1  10      169.79      170.44      7.44 o 
   8   1  10      139.89      145.92      4.45 o 
   9   1  10       78.33       75.80      4.64 o 
  10   1  10        1.13        1.04      2.41 o 
 -12   2  10      104.57      105.83     65.53 o 
 -11   2  10        5.92        8.33      8.62 o 
 -10   2  10       16.87        4.98      9.42 o 
  -9   2  10        1.39        1.27      3.64 o 
  -8   2  10       34.54       21.18     16.46 o 
  -7   2  10        0.00        0.77      4.91 o 
  -6   2  10       11.15        7.10      4.89 o 
  -5   2  10       13.77        9.78      4.76 o 
  -4   2  10       69.13       74.09      5.16 o 
  -3   2  10       66.59       70.35      4.18 o 
  -2   2  10      231.66      220.81      4.61 o 
  -1   2  10       55.79       54.36      2.91 o 
   0   2  10     1186.83     1221.75     25.09 o 
   1   2  10      165.99      174.90      4.76 o 
   2   2  10      196.82      197.68      7.46 o 
   3   2  10       38.83       35.19      2.45 o 
   4   2  10       19.33       21.96      2.53 o 
   5   2  10      166.85      146.56      4.49 o 
   6   2  10      357.51      356.66      2.82 o 
   7   2  10       38.45       42.19      2.95 o 
   8   2  10        0.48        9.68      2.68 o 
   9   2  10       18.90       18.56      2.59 o 
  10   2  10        4.71        5.37      3.16 o 
 -12   3  10        4.16        9.23      4.38 o 
 -11   3  10       20.37       22.46      4.26 o 
 -10   3  10        8.16        7.77      3.10 o 
  -9   3  10        7.94       13.40      3.81 o 
  -8   3  10        0.11        1.24      2.98 o 
  -7   3  10        2.29        4.62      4.89 o 
  -6   3  10       19.13       14.45      4.87 o 
  -5   3  10      418.27      419.33      6.62 o 
  -4   3  10      222.73      218.03      5.70 o 
  -3   3  10      401.22      441.35      6.44 o 
  -2   3  10       58.81       59.38      4.82 o 
  -1   3  10       29.34       31.96      3.89 o 
   0   3  10      200.16      195.42      3.27 o 
   1   3  10      170.74      164.76      3.33 o 
   2   3  10        1.45        3.95      2.39 o 
   3   3  10        1.98        3.61      2.21 o 
   4   3  10       22.61       20.65      2.22 o 
   5   3  10       27.40       28.86      2.44 o 
   6   3  10        0.30        1.87      2.34 o 
   7   3  10        2.94        2.29      2.38 o 
   8   3  10       11.47        9.51      2.47 o 
   9   3  10       10.46       15.04      2.60 o 
 -11   4  10        2.62       12.66      4.10 o 
 -10   4  10        8.78       15.19      8.74 o 
  -9   4  10       32.84       27.34      3.85 o 
  -8   4  10        7.70       13.76      4.34 o 
  -7   4  10       11.74       18.45      5.08 o 
  -6   4  10       75.14       66.29      5.19 o 
  -5   4  10        2.28        2.69      4.89 o 
  -4   4  10       75.19       87.59      5.15 o 
  -3   4  10        1.18        0.59      4.76 o 
  -2   4  10       51.13       52.20      5.03 o 
  -1   4  10       43.99       43.56      4.88 o 
   0   4  10       50.76       56.50      2.74 o 
   1   4  10      209.64      213.08      3.15 o 
   2   4  10       73.79       75.52      2.71 o 
   3   4  10      244.94      240.92      3.87 o 
   4   4  10       28.94       29.37      2.47 o 
   5   4  10       43.76       37.53      2.62 o 
   6   4  10        7.99       15.68      2.60 o 
   7   4  10       31.23       33.85      2.30 o 
   8   4  10       23.15       18.69      2.16 o 
   9   4  10        0.79        5.52      2.90 o 
 -11   5  10       77.80       87.27      8.10 o 
 -10   5  10       16.84       16.07      4.79 o 
  -9   5  10        4.82       13.13      3.86 o 
  -8   5  10        5.26        3.06      5.34 o 
  -7   5  10        5.89       11.89      5.07 o 
  -6   5  10        3.07        2.66      5.07 o 
  -5   5  10       29.58       21.90      5.14 o 
  -4   5  10       84.61       91.25      5.25 o 
  -3   5  10      216.70      196.63      4.37 o 
  -2   5  10        0.40       -3.34      3.34 o 
  -1   5  10       32.77       38.28      3.57 o 
   0   5  10        0.29       -1.23      2.92 o 
   1   5  10       75.24       81.48      5.32 o 
   2   5  10        4.88        3.83      2.59 o 
   3   5  10      148.81      150.13      2.87 o 
   4   5  10      148.76      135.44      4.61 o 
   5   5  10        1.38        2.98      2.62 o 
   6   5  10        0.46        2.86      2.16 o 
   7   5  10        6.57        6.61      2.45 o 
   8   5  10       31.46       37.84      3.13 o 
 -10   6  10      106.85      125.62     11.56 o 
  -9   6  10       15.99       17.26      4.48 o 
  -8   6  10       92.13      121.71      5.96 o 
  -7   6  10        9.28       11.39      5.31 o 
  -6   6  10        0.38        0.59      3.53 o 
  -5   6  10        1.13        5.44      5.23 o 
  -4   6  10       37.94       43.57      5.08 o 
  -3   6  10        2.88        5.78      4.93 o 
  -2   6  10       23.60       22.00      5.03 o 
  -1   6  10       10.18        8.60      3.50 o 
   0   6  10        3.82        9.75      4.40 o 
   1   6  10       84.39       94.90      3.28 o 
   2   6  10      483.81      447.97     21.94 o 
   3   6  10      102.48      107.92      6.91 o 
   4   6  10       11.78       14.45      3.05 o 
   5   6  10        7.37       10.19      2.65 o 
   6   6  10       11.47       14.10      2.81 o 
   7   6  10       46.85       50.40      2.72 o 
   8   6  10        5.27        1.12      2.75 o 
  -9   7  10       35.20       30.67      4.16 o 
  -8   7  10        0.58        5.44      5.58 o 
  -7   7  10        6.67        6.83      5.51 o 
  -6   7  10        0.69        2.39      5.37 o 
  -5   7  10      170.85      195.61      6.02 o 
  -4   7  10      117.73      104.23      3.96 o 
  -3   7  10        0.06        4.25      5.09 o 
  -2   7  10        0.20       -3.63      3.63 o 
  -1   7  10        4.09        5.85      5.26 o 
   0   7  10      180.82      172.93      4.30 o 
   1   7  10       40.17       47.55      6.50 o 
   2   7  10      143.46      140.00      3.55 o 
   3   7  10       18.00       20.71      2.68 o 
   4   7  10        0.60        4.87      3.12 o 
   5   7  10       27.81       34.02      2.85 o 
   6   7  10      275.17      289.64      3.91 o 
   7   7  10        8.71       11.80      2.98 o 
  -8   8  10       88.32       96.28      6.27 o 
  -7   8  10       13.55       21.12      5.75 o 
  -6   8  10      103.34      128.73      6.13 o 
  -5   8  10       19.16       17.45      5.60 o 
  -4   8  10        3.68        2.34      5.34 o 
  -3   8  10       21.73       27.26      5.39 o 
  -2   8  10        5.90        6.80      3.70 o 
  -1   8  10       20.17       27.23      5.32 o 
   0   8  10       64.70       69.59      4.06 o 
   1   8  10       11.01       10.76      4.49 o 
   2   8  10       85.64       89.87      3.64 o 
   3   8  10       79.34       75.50      2.95 o 
   4   8  10       26.59       38.63      2.97 o 
   5   8  10        3.86        1.64      2.81 o 
   6   8  10        1.19        1.32      3.40 o 
  -7   9  10       13.42       10.38      6.06 o 
  -6   9  10       11.31       11.63      5.91 o 
  -5   9  10       21.11       19.98      5.82 o 
  -4   9  10        0.71       -3.41      5.67 o 
  -3   9  10       18.14       29.17      5.69 o 
  -2   9  10        0.14        8.00      5.47 o 
  -1   9  10        0.65       -0.13      4.03 o 
   0   9  10      120.91       90.89      4.27 o 
   1   9  10      129.11      115.87      4.77 o 
   2   9  10        7.99       12.40      3.51 o 
   3   9  10       49.59       43.63      3.04 o 
   4   9  10        0.39       -3.72      3.72 o 
  -4  10  10        0.21        4.73      5.81 o 
  -3  10  10       88.69       78.03      6.27 o 
  -2  10  10      127.59      103.62      6.18 o 
  -1  10  10       20.74       25.37      5.83 o 
   0  10  10       26.35       49.77      5.93 o 
   1  10  10        8.11        6.58      4.18 o 
   2  10  10       68.68       66.04      6.13 o 
 -11   1  11       70.17       72.72      5.16 o 
 -10   1  11       19.77       30.64      5.14 o 
  -9   1  11        0.18        2.76      4.34 o 
  -8   1  11        0.76        4.54      4.71 o 
  -7   1  11       32.08       39.16      4.41 o 
  -6   1  11       21.20       20.58      4.29 o 
  -5   1  11       16.09       14.77      4.15 o 
  -4   1  11       53.03       52.51      4.40 o 
  -3   1  11       70.49       70.86      4.15 o 
  -2   1  11        0.80        0.76      3.80 o 
  -1   1  11        2.44        3.75      3.76 o 
   0   1  11       18.63       20.18      2.47 o 
   1   1  11       30.37       33.46      2.30 o 
   2   1  11       26.65       29.26      3.06 o 
   3   1  11       43.76       43.33      2.38 o 
   4   1  11       22.10       22.98      2.62 o 
   5   1  11       74.38       78.83      2.95 o 
   6   1  11       24.02       27.33      2.25 o 
   7   1  11       49.56       55.12      2.26 o 
   8   1  11        1.13        3.52      2.89 o 
 -11   2  11       64.87       70.74      4.75 o 
 -10   2  11       15.13       15.09      4.25 o 
  -9   2  11        7.80       10.17      4.37 o 
  -8   2  11       12.64       19.81      3.95 o 
  -7   2  11        0.42        5.76      3.73 o 
  -6   2  11       51.28       48.43      5.53 o 
  -5   2  11        7.28       11.54      4.93 o 
  -4   2  11       37.93       29.65      5.18 o 
  -3   2  11       98.10      102.21      4.80 o 
  -2   2  11       24.38       24.80      3.94 o 
  -1   2  11       12.39       12.69      2.95 o 
   0   2  11      169.78      164.99      6.29 o 
   1   2  11        5.81        6.12      2.23 o 
   2   2  11        6.20        9.18      2.51 o 
   3   2  11       13.55       12.55      2.30 o 
   4   2  11        1.27        2.58      2.58 o 
   5   2  11       11.59       13.90      2.64 o 
   6   2  11       20.03       20.62      2.75 o 
   7   2  11       23.31       29.67      2.59 o 
   8   2  11       24.80       29.67      2.97 o 
 -10   3  11       23.66       32.58      6.06 o 
  -9   3  11      223.11      252.18      7.09 o 
  -8   3  11       64.74       70.98      5.98 o 
  -7   3  11        0.18        0.58      5.48 o 
  -6   3  11       23.44       31.58      5.47 o 
  -5   3  11       22.45       18.35      5.25 o 
  -4   3  11       27.17       19.58      5.21 o 
  -3   3  11        0.57       -1.33      5.05 o 
  -2   3  11        8.66        5.48      4.94 o 
  -1   3  11       33.16       31.52      4.44 o 
   0   3  11        3.62        3.91      2.71 o 
   1   3  11      251.77      279.78     10.12 o 
   2   3  11        3.25        2.43      2.60 o 
   3   3  11       82.75       89.62      2.80 o 
   4   3  11       10.22       12.97      2.66 o 
   5   3  11       34.89       32.95      2.51 o 
   6   3  11      134.09      121.69      4.57 o 
   7   3  11       90.58       96.93      4.41 o 
   8   3  11       10.26       16.84      2.53 o 
 -10   4  11       43.79       43.08      6.07 o 
  -9   4  11        8.87       11.92      4.14 o 
  -8   4  11        0.86        9.37      5.28 o 
  -7   4  11        0.00        2.38      5.42 o 
  -6   4  11        4.21        9.90      5.29 o 
  -5   4  11        5.57        3.92      5.24 o 
  -4   4  11       33.51       33.43      5.35 o 
  -3   4  11        5.47        5.24      3.58 o 
  -2   4  11        0.01        6.64      5.00 o 
  -1   4  11        0.17        2.28      5.09 o 
   0   4  11      182.90      179.94      4.62 o 
   1   4  11       82.92      102.45      4.33 o 
   2   4  11       96.60       95.70      3.12 o 
   3   4  11       17.28       22.96      3.11 o 
   4   4  11       18.72       18.40      2.43 o 
   5   4  11       45.88       42.66      2.56 o 
   6   4  11       78.93       82.80      6.18 o 
   7   4  11      232.10      228.61      5.27 o 
  -9   5  11       76.69       71.61      4.47 o 
  -8   5  11       39.03       54.48      6.05 o 
  -7   5  11      121.09      143.63      6.17 o 
  -6   5  11        0.84       -0.86      3.91 o 
  -5   5  11       79.71       81.55      5.62 o 
  -4   5  11      104.93      110.39      5.62 o 
  -3   5  11        0.28        3.54      5.02 o 
  -2   5  11        2.16        3.87      3.53 o 
  -1   5  11        1.10        7.72      5.21 o 
   0   5  11       52.62       52.17      5.43 o 
   1   5  11      338.20      324.77      3.98 o 
   2   5  11       43.15       33.55      2.89 o 
   3   5  11       12.91       17.41      2.52 o 
   4   5  11        5.70        7.52      2.32 o 
   5   5  11        1.14        2.40      2.63 o 
   6   5  11       11.10       17.44      2.62 o 
   7   5  11        5.53       14.79      3.04 o 
  -8   6  11       50.82       58.15      4.42 o 
  -7   6  11       41.56       60.29      5.89 o 
  -6   6  11       12.77       19.86      5.62 o 
  -5   6  11        5.56       15.23      5.44 o 
  -4   6  11       88.45       76.94      4.11 o 
  -3   6  11       36.53       34.51      5.41 o 
  -2   6  11        0.27       -2.09      3.73 o 
  -1   6  11        0.62        6.70      5.26 o 
   0   6  11       98.20       95.65      5.63 o 
   1   6  11       73.54       63.94      4.61 o 
   2   6  11       77.76       84.08      3.05 o 
   3   6  11       41.03       38.16      2.85 o 
   4   6  11        3.45        0.39      3.62 o 
   5   6  11        0.04        2.62      3.80 o 
   6   6  11       50.63       39.93      3.17 o 
  -7   7  11       49.22       58.73      6.17 o 
  -6   7  11        6.59        8.66      4.15 o 
  -5   7  11        0.22        5.81      3.95 o 
  -4   7  11       10.81       14.17      3.95 o 
  -3   7  11        7.23        9.29      3.82 o 
  -2   7  11       25.46       24.41      5.66 o 
  -1   7  11      125.89      112.57      5.96 o 
   0   7  11       26.97       29.01      4.05 o 
   1   7  11        3.96        3.73      4.82 o 
   2   7  11       10.28       12.32      3.45 o 
   3   7  11      114.65      117.41      6.49 o 
   4   7  11       11.85        9.02      3.61 o 
   5   7  11       91.12       91.66      3.86 o 
  -6   8  11       17.03       27.32      6.09 o 
  -5   8  11       15.38       10.45      5.94 o 
  -4   8  11        0.04       -2.79      5.70 o 
  -3   8  11       25.93       19.38      5.78 o 
  -2   8  11       13.16        7.90      5.68 o 
  -1   8  11      129.77      142.77      6.25 o 
   0   8  11       49.41       48.01      5.74 o 
   1   8  11       23.63       25.08      4.10 o 
   2   8  11       15.37       23.89      5.28 o 
   3   8  11        7.31        2.51      2.97 o 
  -1   9  11        1.31       -0.33      5.96 o 
  -9   0  12      135.50      148.63      9.71 o 
  -8   0  12      211.83      212.02      8.67 o 
  -7   0  12       99.15      124.54      6.61 o 
  -6   0  12      152.49      139.93      5.76 o 
  -5   0  12      454.92      486.87     10.13 o 
  -4   0  12       57.79       43.39      5.64 o 
  -3   0  12      268.97      265.38      7.30 o 
  -2   0  12       61.18       58.11      5.76 o 
  -1   0  12        0.02       -2.51      5.36 o 
   0   0  12       12.56       13.78      4.62 o 
   1   0  12        2.26        0.24      3.84 o 
   2   0  12      271.05      272.75      5.68 o 
   3   0  12        1.00        4.72      3.86 o 
   4   0  12       51.72       56.82      4.11 o 
   5   0  12       34.28       30.48      4.05 o 
   6   0  12      321.44      332.46     11.81 o 
  -9   1  12       10.95       12.14      5.39 o 
  -8   1  12       11.88       10.16      5.30 o 
  -7   1  12        4.55        3.44      4.11 o 
  -6   1  12       40.58       57.45      5.18 o 
  -5   1  12        3.28       -0.15      6.68 o 
  -4   1  12       31.62       28.61      4.54 o 
  -3   1  12        7.38        5.85      4.14 o 
  -2   1  12      272.28      266.81      5.28 o 
  -1   1  12        0.72        0.78      3.78 o 
   0   1  12       12.62       12.95      2.67 o 
   1   1  12       30.57       30.86      2.76 o 
   2   1  12       56.81       62.70      4.78 o 
   3   1  12       12.10       14.23      2.79 o 
   4   1  12        3.45        4.94      2.26 o 
   5   1  12       43.01       42.95      2.99 o 
   6   1  12       36.71       33.36      2.77 o 
  -9   2  12        1.10        5.74      4.77 o 
  -8   2  12        0.54        6.21      4.62 o 
  -7   2  12        8.64       12.67      4.98 o 
  -6   2  12       39.43       50.78      5.88 o 
  -5   2  12       79.26       90.60      6.05 o 
  -4   2  12      177.19      180.25      6.60 o 
  -3   2  12        0.24        2.03      5.32 o 
  -2   2  12        1.63        5.96      4.40 o 
  -1   2  12       23.84       26.65      4.28 o 
   0   2  12        0.01        1.20      3.48 o 
   1   2  12        4.98        8.78      2.82 o 
   2   2  12       12.28        9.26      2.22 o 
   3   2  12       14.61       14.99      2.60 o 
   4   2  12        0.00        5.33      2.80 o 
   5   2  12        6.25       11.47      2.73 o 
   6   2  12       26.47       32.06      2.87 o 
  -8   3  12       67.36       65.02     29.06 o 
  -7   3  12       33.93       34.03      6.10 o 
  -6   3  12      126.40      158.80      6.52 o 
  -5   3  12        5.61       -0.88      5.57 o 
  -4   3  12        0.37       -0.42      5.65 o 
  -3   3  12       93.18      101.22      5.92 o 
  -2   3  12       11.22        3.68      5.47 o 
  -1   3  12        2.83        5.02      4.51 o 
   0   3  12       46.33       50.24      4.70 o 
   1   3  12        6.02        8.23      3.01 o 
   2   3  12       10.78       18.62      2.58 o 
   3   3  12        2.25        4.69      2.76 o 
   4   3  12        9.79       13.02      2.61 o 
   5   3  12        8.26       10.94      2.66 o 
  -8   4  12       52.64       42.92      8.19 o 
  -7   4  12       34.27       55.14      6.28 o 
  -6   4  12      123.88      137.09      6.51 o 
  -5   4  12       19.63       14.10      5.86 o 
  -4   4  12        0.97        4.49      5.37 o 
  -3   4  12        2.78        2.84      5.52 o 
  -2   4  12        7.38        4.49      3.76 o 
  -1   4  12       18.05       17.44      5.47 o 
   0   4  12      130.48      130.07      6.24 o 
   1   4  12        1.56        1.79      3.02 o 
   2   4  12        8.14        7.94      2.46 o 
   3   4  12       20.41       18.52      2.69 o 
   4   4  12       47.50       52.60      3.46 o 
   5   4  12       30.15       30.00      2.77 o 
  -7   5  12        2.13       -1.04      6.09 o 
  -6   5  12       34.86       51.46      6.18 o 
  -5   5  12       25.56       34.55      5.81 o 
  -4   5  12        8.90       13.25      5.69 o 
  -3   5  12       14.28       11.18      5.71 o 
  -2   5  12        8.48       10.58      4.06 o 
  -1   5  12       17.01       20.10      5.53 o 
   0   5  12        2.16       12.03      5.58 o 
   1   5  12       14.24       22.29      4.66 o 
   2   5  12       86.83       98.59      9.92 o 
   3   5  12        0.00        0.43      2.73 o 
   4   5  12       23.77       24.75      2.53 o 
  -5   6  12       39.52       50.37      6.18 o 
  -4   6  12        0.60        5.53      5.74 o 
  -3   6  12       26.65       28.30      5.80 o 
  -2   6  12       40.55       42.47      6.02 o 
  -1   6  12        5.33        0.98      5.66 o 
   0   6  12        8.25        6.37      4.17 o 
   1   6  12      108.64      113.64      6.20 o 
   2   6  12       13.75       10.18      3.78 o 
  -3   7  12       14.76        9.32      4.26 o 
  -2   7  12       21.14       22.57      4.23 o 
  -1   7  12       35.69       42.63      4.49 o 
   0   7  12        1.97        3.46      4.24 o 
  -6   1  13        0.65        0.26      4.70 o 
  -5   1  13       95.96      101.19      7.04 o 
  -4   1  13       68.33       62.67      5.31 o 
  -3   1  13       96.01       99.57      5.92 o 
  -2   1  13       21.60       23.73      4.69 o 
  -1   1  13       33.12       30.20      4.63 o 
   0   1  13        3.03        3.12      4.10 o 
   1   1  13       13.52       12.58      2.98 o 
   2   1  13        5.35       12.56      2.96 o 
   3   1  13       47.12       45.02      2.87 o 
  -5   2  13        8.25        8.48      6.02 o 
  -4   2  13      133.35      162.11      8.04 o 
  -3   2  13        0.08       -2.13      5.91 o 
  -2   2  13       36.37       37.69      5.20 o 
  -1   2  13       13.61        8.63      4.64 o 
   0   2  13       11.47       13.31      4.65 o 
   1   2  13       61.34       58.46      3.30 o 
   2   2  13       12.71       16.73      3.21 o 
  -5   3  13      134.58      160.53      6.93 o 
  -4   3  13       23.81       36.61      6.13 o 
  -3   3  13        0.20       -2.24      6.09 o 
  -2   3  13        6.61        9.08      5.97 o 
  -1   3  13        0.93        6.67      5.85 o 
   0   3  13       13.13       10.02      3.62 o 
   1   3  13       23.51       26.89      4.02 o 
   2   3  13        1.60        2.65      5.39 o 
  -3   4  13       12.34       12.66      6.06 o 
  -2   4  13        1.40       -6.09      6.09 o 
  -1   4  13       17.25       17.50      4.34 o 
   0   4  13        5.81        6.84      4.11 o 
                                                 
